# Supplementary material for: Detecting the genetic basis of local adaptation in loblolly pine (Pinus taeda L.) using whole exome‐wide genotyping and an integrative landscape genomics analysis approach
Source: Ecol Evol. 2019 May 29;9(12):6798–809. doi: 10.1002/ece3.5225 (PMC6662259; doi:10.1002/ece3.5225)
Supplement: Supplementary file 2 [file ECE3-9-6798-s002.xlsx]

## Sheet: Cover Page
SUPPORTING INFORMATION
Detecting the genetic basis of local adaptation in loblolly pine (Pinus taeda L.) using whole exome-wide genotyping and an integrative landscape genomics analysis approach
Mengmeng Lu1,2* Carol Loopstra1,2 Konstantin V. Krutovksy1,2,3,4,5
1Department of Ecosystem Science and Management, Texas A&M University, College Station, TX, USA
2Molecular and Environmental Plant Sciences Program, Texas A&M University, College Station, TX, USA
3Department of Forest Genetics and Forest Tree Breeding, Georg-August-University of Göttingen, Göttingen, Germany
4N. I. Vavilov Institute of General Genetics, Russian Academy of Sciences, Moscow, Russia
5Genome Research and Education Center, Siberian Federal University, Krasnoyarsk, Russia
*Present address: Mengmeng Lu, Department of Biological Sciences, University of Calgary, Calgary, AB, Canada

## Sheet: Table of Contents
Supporting Information 1 for: Detecting the genetic basis of local adaptation in loblolly pine (Pinus taeda L.) using whole exome-wide genotyping and an integrative landscape genomics analysis approach Mengmeng Lu │ Carol A. Loopstra │ Konstantin V. Krutovsky
Table of Contents
TABLE S1 Description and units for the geographical information system (GIS)-derived climate and geographic variables (http://www.worldclim.org/bioclim) used in this study
TABLE S2 SNPs associated with climate and geographic variables identified using TASSEL
TABLE S3 Outlier SNPs identified using SPA
TABLE S4 Outlier SNPs identified using OutFLANK
TABLE S5 Outlier SNPs identified by both SPA and OutFLANK
TABLE S6 Accumulated eigenvalues, and their contribution to the variance after removing the contribution of conditiniong variables for the partial redundancy analyses (pRDA)
TABLE S7 Biplot scores for climate variables on the first six constrained axes (RDA1 to RDA6)
TABLE S8 Outlier SNPs associated with climate and geographic variables identified using Samβada
TABLE S9 Environmental SNPs detected either by TASSEL or Samβada
TABLE S10 Functional groups of genes with SNPs associated with climate and geographic variables
TABLE S11 SNPs associated with both climate and geographic variables and metabolite levels
TABLE S12 SNPs associated with both climate and geographic variables and gene transcript levels

## Sheet: Table S1
Variable	Description	Unit
Latitude
Longitude
Elevation	Elevation above sea level of the county seat	m
Temperature	Twenty-four monthly minimum and maximum (e.g. MIN_JAN to MIN_DEC; MAX_JAN to MAX_DEC)	℃
Precipitation	Twelve monthly average (e.g. PRECIP_JAN to PRECP_DEC)	mm
BIO1	Annual mean temperature	℃
BIO2	Mean diurnal range (Mean of monthly (max temp - min temp))	℃
BIO3	Isothermality (BIO2/BIO7) (´ 100)	number
BIO4	Temperature seasonality (Standard deviation ´ 100)	number
BIO5	Maximum temperature of warmest month	℃
BIO6	Minimum temperature of coldest month	℃
BIO7	Temperature annual range (BIO5 - BIO6)	℃
BIO8	Mean temperature of wettest quarter	℃
BIO9	Mean temperature of driest quarter	℃
BIO10	Mean temperature of warmest quarter	℃
BIO11	Mean temperature of coldest quarter	℃
BIO12	Annual precipitation	mm
BIO13	Precipitation of wettest month	mm
BIO14	Precipitation of driest month	mm
BIO15	Precipitation seasonality (Coefficient of variation)	number
BIO16	Precipitation of wettest quarter	mm
BIO17	Precipitation of driest quarter	mm
BIO18	Precipitation of warmest quarter	mm
BIO19	Precipitation of coldest quarter	mm
Temperature data are in ℃ * 10. The unit used for the precipitation data is mm (millimeter).

## Sheet: Table S2
TABLE S2 SNPs associated with climate and geographic variables identified using TASSEL
SNPa	Climate/ geographic_variables	Contig or scaffold	Position	MAFb	Gene in the annotation file	Functional_positionc	Annotation
C28793378_394	MIN_MAR,MIN_SEP	C28793378	394	0.02	unknown	NA	*No significant similarity
C28852016_326	PRECIP_OCT	C28852016	326	0.02	unknown	NA	*60S ribosomal protein L31
C29317104_352	BIO6,MIN_DEC,MIN_JAN	C29317104	352	0.03	unknown	NA	*ethylene-forming enzyme
C30615168_473	PRECIP_AUG	C30615168	473	0.01	unknown	NA	*MADS-domain transcription factor
C30761690_912	PRECIP_JUL	C30761690	912	0.02	unknown	NA	*PREDICTED: 6-phosphogluconate dehydrogenase, decarboxylating 1, chloroplastic isoform X2
C31049836_620	PRECIP_SEP	C31049836	620	0.02	unknown	NA	*PREDICTED: UDP-glycosyltransferase 86A2-like
C31124364_3567	PRECIP_JUL	C31124364	3567	0.02	unknown	NA	*mitogen-activated protein kinase kinase 10-like
C31166074_3278	BIO19,PRECIP_FEB,PRECIP_JAN	C31166074	3278	0.35	unknown	NA	*PREDICTED: probable ubiquitin-conjugating enzyme E2 18 isoform X3
C31266402_464	MAX_JAN,MIN_MAR	C31266402	464	0.02	unknown	NA	*single pass memberance protein UPF0481 protein At3g02645
C31385492_2156	PRECIP_SEP	C31385492	2156	0.02	unknown	NA	*PREDICTED: ethylene-responsive transcription factor ERF017
C31419318_3101	PRECIP_MAY	C31419318	3101	0.01	unknown	NA	*PREDICTED: syntaxin-124-like
C31450188_4342	MAX_DEC,MAX_FEB,MAX_JAN,MAX_NOV,MIN_APR,MIN_AUG,MIN_JUN,MIN_MAR,MIN_MAY,MIN_SEP	C31450188	4342	0.31	unknown	NA	*PREDICTED: protein DETOXIFICATION 27
C31523988_283	PRECIP_APR	C31523988	283	0.01	unknown	NA	*NPF family transporter
C31545454_3749	BIO18	C31545454	3749	0.03	unknown	NA	*RecName: Full=60S ribosomal protein L31
C31663680_2810	MAX_DEC,MAX_JAN	C31663680	2810	0.01	unknown	NA	*aspartyl protease family protein At5g10770
C31727082_4497	BIO6,MIN_DEC,MIN_JAN	C31727082	4497	0.01	unknown	NA	*PREDICTED: ubiquitin-like
C31746648_7867	MIN_AUG,MIN_JUL,MIN_JUN	C31746648	7867	0.03	unknown	NA	*cysteine-rich receptor-like protein kinase 2
C31749976_4363	MIN_MAR	C31749976	4363	0.05	unknown	NA	*PREDICTED: probable proline transporter 2 isoform X2
C31750346_2448	BIO6,lat,MIN_DEC,MIN_JAN	C31750346	2448	0.07	unknown	NA	*Sugar transport protein 7, partial
C31750538_3528	MAX_JUN	C31750538	3528	0.01	unknown	NA	*respiratory burst oxidase protein D variant beta
C31814890_8856	PRECIP_AUG	C31814890	8856	0.02	unknown	NA	*putative truncated TIR-NBS-LRR protein
C31816382_4965	PRECIP_JUL	C31816382	4965	0.04	unknown	NA	*PREDICTED: MDIS1-interacting receptor like kinase 1
C31914822_3718	PRECIP_SEP	C31914822	3718	0.01	PITA_000093984	intron	disease resistance protein, putative,Interpro:IPR001611 Leucine-rich repeat,Pfam:PF00560 LRR_1,note:complete
C31975458_2657	MIN_MAY	C31975458	2657	0.27	unknown	NA	* Single-pass membrane protein UPF0481 protein At3g02645
C32062510_2349	BIO12,PRECIP_APR	C32062510	2349	0.48	PITA_000090162	intron	CER1-like protein,Interpro:IPR006694 Fatty acid hydroxylase,Pfam:PF04116 FA_hydroxylase,note:partial
C32088496_5715	lat	C32088496	5715	0.36	unknown	NA	*PREDICTED: IST1-like protein
C32128866_21451	MAX_JUL	C32128866	21451	0.03	PITA_000087939	CDS	PREDICTED: ruBisCO large subunit-binding protein subunit beta, chloroplastic-like,Interpro:IPR002423 Chaperonin Cpn60/TCP-1,Pfam:PF00118 Cpn60_TCP1,note:partial
C32145652_4513	BIO7	C32145652	4513	0.36	PITA_000087365	CDS	PREDICTED: cysteine-rich receptor-like protein kinase 3-like,Interpro:IPR000719 Protein kinase domain,Pfam:PF00069 Pkinase,note:partial
C32163652_22086	MIN_MAR	C32163652	22086	0.02	unknown	NA	*PREDICTED: probable carboxylesterase 12
C32198314_10023	PRECIP_NOV	C32198314	10023	0.15	unknown	NA	*Sugar transport protein 7
C32239210_5760	PRECIP_NOV	C32239210	5760	0.01	PITA_000083416	CDS	PREDICTED: mitogen-activated protein kinase homolog MMK2,Interpro:IPR000719 Protein kinase domain,Pfam:PF00069 Pkinase,note:partial
C32242292_19422	PRECIP_NOV	C32242292	19422	0.01	PITA_000083247	CDS	PREDICTED: PI-PLC X domain-containing protein At5g67130,no protein domains,note:partial
C32266920_31793	PRECIP_AUG	C32266920	31793	0.08	unknown	NA	*PREDICTED: ABC transporter C family member 8 isoform X1
C32275772_27757	PRECIP_NOV	C32275772	27757	0.05	PITA_000081550	CDS	PREDICTED: cytochrome P450 71A1-like,Interpro:IPR001128 Cytochrome P450,Pfam:PF00067 p450,note:complete
C32276088_24505	ELEV	C32276088	24505	0.3	unknown	NA	*PREDICTED: pentatricopeptide repeat-containing protein DOT4, chloroplastic
C32394500_42756	BIO13	C32394500	42756	0.04	PITA_000074773	intron	putative two-component response regulator protein,Interpro:IPR001005 SANT/Myb domain,Interpro:IPR001789 Signal transduction response regulator receiver domain,Pfam:PF00072 Response_reg,Pfam:PF00249 Myb_DNA-binding,note:partial
C32512966_72068	PRECIP_OCT	C32512966	72068	0.14	PITA_000059389	CDS	unknown,Interpro:IPR008406 Dormancyauxin associated,Pfam:PF05564 Auxin_repressed,note:partial
C32552050_92300	MIN_MAR	C32552050	92300	0.04	unknown	NA	*putative alpha-galactosidase B
C32562798_131704	PRECIP_AUG	C32562798	131704	0.19	PITA_000035999	5'RS	PREDICTED: putative E3 ubiquitin-protein ligase XBAT31,no protein domains,note:complete
C32572096_72398	PRECIP_AUG	C32572096	72398	0.03	PITA_000016936	5'RS	PREDICTED: endoglucanase 17,Interpro:IPR001701 Glycoside hydrolase family 9,Pfam:PF00759 Glyco_hydro_9,note:partial
C32572508_199087	BIO16	C32572508	199087	0.04	PITA_000015018	intron	unknown,Interpro:IPR004926 Late embryogenesis abundant protein LEA-5,Pfam:PF03242 LEA_3,note:complete
scaffold10517.2_56785	PRECIP_MAY	scaffold10517.2	56785	0.06	PITA_000048497	CDS	PREDICTED: abietadienol/abietadienal oxidase-like,Interpro:IPR001128 Cytochrome P450,Pfam:PF00067 p450,note:complete
scaffold106243_5246	PRECIP_AUG	scaffold106243	5246	0.01	unknown	NA	*PREDICTED: EIN3-binding F-box protein 1-like
scaffold108464_116990	PRECIP_JUL	scaffold108464	116990	0.02	unknown	NA	*pentatricopeptide repeat-containing protein At5g42450, mitochondrial
scaffold117260.1_46350	MIN_APR,MIN_MAR,MIN_SEP	scaffold117260.1	46350	0.02	PITA_000046293	CDS	late embryogenesis abundant protein-like protein,Interpro:IPR009646 Root cap,Pfam:PF06830 Root_cap,note:partial
scaffold118273_125121	PRECIP_JUL	scaffold118273	125121	0.01	PITA_000020473	intron	PREDICTED: mechanosensitive ion channel protein 2, chloroplastic-like isoform X1,Interpro:IPR006685 Mechanosensitive ion channel MscS,Pfam:PF00924 MS_channel,note:partial
scaffold120535_13229	BIO12,BIO19,PRECIP_FEB,PRECIP_JAN	scaffold120535	13229	0.01	PITA_000086249	5'RS	Os03g0699300,Interpro:IPR001114 Adenylosuccinate synthetase,Pfam:PF00709 Adenylsucc_synt,note:partial
scaffold138151.1_27827	MIN_MAR	scaffold138151.1	27827	0.02	PITA_000052116	intron	peroxisomal membrane ABC transporter family, PMP family,Interpro:IPR003439 ABC transporter-like,Interpro:IPR010509 Peroxisomal fatty acyl CoA transporter transmembrane domain,Pfam:PF00005 ABC_tran,Pfam:PF06472 ABC_membrane_2,note:complete
scaffold140049.1_21518	ELEV	scaffold140049.1	21518	0.05	PITA_000081404	3'RS	fatty acid elongase 3-ketoacyl-CoA synthase 1,Interpro:IPR009834 Ureide permease,Pfam:PF07168 Ureide_permease,note:partial
scaffold141845.2_19879	BIO19,PRECIP_JAN	scaffold141845.2	19879	0.13	PITA_000039839	CDS	PREDICTED: carotenoid cleavage dioxygenase 7, chloroplastic-like, partial,Interpro:IPR004294 Carotenoid oxygenase,Pfam:PF03055 RPE65,note:complete
scaffold1504_44375	MIN_MAR	scaffold1504	44375	0.01	PITA_000062638	CDS	Coatomer alpha subunit-like protein,Interpro:IPR010714 Coatomer alpha subunit C-terminal,Pfam:PF06957 COPI_C,note:complete
scaffold16028.2_21200	MAX_DEC,MAX_JAN	scaffold16028.2	21200	0.01	PITA_000079070	CDS	hypothetical protein AMTR_s00007p00262050,Interpro:IPR005202 Transcription factor GRAS,Pfam:PF03514 GRAS,note:partial
scaffold160675_320478	MAX_AUG	scaffold160675	320478	0.01	PITA_000018466	intron	PREDICTED: elongator complex protein 5,Interpro:IPR019519 Elongator complex protein 5,Pfam:PF10483 Elong_Iki1,note:partial
scaffold16086.1_34377	MAX_DEC,MAX_JAN,MAX_NOV,MAX_OCT,MIN_FEB	scaffold16086.1	34377	0.08	PITA_000079085	CDS	PREDICTED: TMV resistance protein N-like,Interpro:IPR001611 Leucine-rich repeat,Pfam:PF13504 LRR_7,Pfam:PF13855 LRR_8,note:partial
scaffold165997_6797	PRECIP_NOV	scaffold165997	6797	0.23	unknown	NA	*PREDICTED: probable acyl-activating enzyme 1, peroxisomal
scaffold168002.1_6915	MIN_APR,MIN_MAR,MIN_SEP	scaffold168002.1	6915	0.01	PITA_000080703	CDS	PREDICTED: probable glycosyltransferase At5g03795-like,Interpro:IPR004263 Exostosin-like,Pfam:PF03016 Exostosin,note:complete
scaffold173120.2_37649	BIO2	scaffold173120.2	37649	0.01	unknown	NA	*pentatricopeptide repeat-containing protein At5g55840
scaffold190191_143272	MIN_DEC,MIN_NOV,MIN_OCT	scaffold190191	143272	0.02	PITA_000038813	3'RS	non-annotated model,no protein domains,note:complete
scaffold19330.1_102402	MAX_JUL	scaffold19330.1	102402	0.03	PITA_000034653	CDS	PREDICTED: LRR receptor-like serine/threonine-protein kinase ERL2-like,no protein domains,note:partial
scaffold194276_35472	BIO18,BIO7,lat	scaffold194276	35472	0.06	PITA_000074194	intron	F-box family protein,Pfam:PF13516 LRR_6,note:partial
scaffold197662_28469	PRECIP_SEP	scaffold197662	28469	0.01	PITA_000082046	CDS	EF hand calcium-binding family protein,Interpro:IPR011992 EF-hand domain pair,Pfam:PF13499 EF-hand_7,note:complete
scaffold214748.1_147777	PRECIP_AUG	scaffold214748.1	147777	0.02	PITA_000033018	5'RS	disease resistance protein, putative,Interpro:IPR001611 Leucine-rich repeat,Pfam:PF00560 LRR_1,note:complete
scaffold259411.1_66403	BIO19,PRECIP_JAN	scaffold259411.1	66403	0.09	PITA_000048468	intron	non-annotated model,Interpro:IPR001356 Homeobox domain,Pfam:PF00046 Homeobox,note:complete
scaffold272926_228585	PRECIP_SEP	scaffold272926	228585	0.01	PITAhm_002754	CDS	PREDICTED: homeobox-leucine zipper protein ANTHOCYANINLESS 2 isoform X1,Interpro:IPR001356 Homeobox domain,Interpro:IPR002913 START domain,Pfam:PF00046 Homeobox,Pfam:PF01852 START,note:complete
scaffold279971_111411	PRECIP_JUL	scaffold279971	111411	0.06	PITA_000026656	intron	pentatricopeptide repeat-containing protein, putative,Interpro:IPR002885 Pentatricopeptide repeat,Pfam:PF01535 PPR,Pfam:PF13041 PPR_2,note:complete
scaffold280268_161923	BIO19,PRECIP_JAN	scaffold280268	161923	0.01	unknown	NA	*Transcription factor MYB1R1
scaffold286826_51585	PRECIP_APR	scaffold286826	51585	0.01	PITA_000051290	intron	PREDICTED: ras GTPase-activating protein-binding protein 1-like,Interpro:IPR002075 Nuclear transport factor 2,Pfam:PF02136 NTF2,note:partial
scaffold287278.3_18038	MAX_JUN	scaffold287278.3	18038	0.01	unknown	NA	*PREDICTED: uncharacterized protein LOC101245693
scaffold291079.3_29430	PRECIP_MAY	scaffold291079.3	29430	0.01	PITA_000057829	CDS	PREDICTED: probable galactinol--sucrose galactosyltransferase 1-like,Interpro:IPR008811 Glycosyl hydrolases 36,Pfam:PF05691 Raffinose_syn,note:complete
scaffold291101_21987	BIO18	scaffold291101	21987	0.02	PITA_000063104	CDS	cc-nbs-lrr resistance protein,Interpro:IPR001611 Leucine-rich repeat,Interpro:IPR002182 NB-ARC,Interpro:IPR025875 Leucine rich repeat 4,Pfam:PF00560 LRR_1,Pfam:PF00931 NB-ARC,Pfam:PF12799 LRR_4,Pfam:PF13504 LRR_7,note:complete
scaffold291933_21926	MIN_APR,MIN_AUG,MIN_JUL,MIN_JUN,MIN_MAR,MIN_MAY,MIN_SEP	scaffold291933	21926	0.24	PITA_000071412	intron	no apical meristem family protein,Interpro:IPR003441 NAC domain,Pfam:PF02365 NAM,note:complete
scaffold293887.1_38402	BIO13	scaffold293887.1	38402	0.06	PITA_000078458	CDS	prohibitin 3,Interpro:IPR001107 Band 7 protein,Pfam:PF01145 Band_7,note:complete
scaffold298993_42464	PRECIP_AUG	scaffold298993	42464	0.02	PITA_000075647	CDS	PREDICTED: osmotin-like protein OSM34,no protein domains,note:partial
scaffold301539_59452	PRECIP_MAY	scaffold301539	59452	0.06	PITA_000038507	CDS	PREDICTED: aspartic proteinase nepenthesin-1-like,Pfam:PF14541 TAXi_C,Pfam:PF14543 TAXi_N,note:complete
scaffold306270_2459	PRECIP_NOV	scaffold306270	2459	0.02	unknown	NA	*PREDICTED: universal stress protein A-like protein
scaffold310455.1_20700	MAX_AUG	scaffold310455.1	20700	0.01	PITA_000075786	CDS	non-annotated model,no protein domains,note:partial
scaffold312938.1_7561	PRECIP_JAN	scaffold312938.1	7561	0.01	PITA_000052696	5'RS	PREDICTED: transcription factor MYB12-like,Interpro:IPR001005 SANT/Myb domain,Pfam:PF00249 Myb_DNA-binding,note:complete
scaffold322330.2_58472	PRECIP_SEP	scaffold322330.2	58472	0.01	PITA_000055464	CDS	cysteine-type peptidase, putative,Interpro:IPR001046 NRAMP family,Pfam:PF01566 Nramp,note:partial
scaffold324256_118436	BIO13	scaffold324256	118436	0.02	PITA_000040263	intron	mitochondrial transcription termination factor family protein,Interpro:IPR003690 Mitochodrial transcription termination factor-related,Pfam:PF02536 mTERF,note:partial
scaffold348028_2430	MAX_APR,MAX_FEB,MAX_JUN,MAX_MAR,MAX_MAY	scaffold348028	2430	0.03	PITA_000092520	CDS	histone H1-like protein,no protein domains,note:complete
scaffold350955_76060	PRECIP_JUL	scaffold350955	76060	0.02	PITA_000053258	intron	PREDICTED: probable methyltransferase PMT26-like,Interpro:IPR004159 Putative S-adenosyl-L-methionine-dependent methyltransferase,Pfam:PF03141 Methyltransf_29,note:partial
scaffold355010.1_8484	MIN_MAR	scaffold355010.1	8484	0.02	PITA_000092466	CDS	non-annotated model,no protein domains,note:partial
scaffold35619.2_149800	MAX_AUG	scaffold35619.2	149800	0.02	PITA_000027301	CDS	non-annotated model,Interpro:IPR002182 NB-ARC,Pfam:PF00931 NB-ARC,note:partial
scaffold3597_81216	BIO6,MIN_DEC,MIN_JAN	scaffold3597	81216	0.1	PITA_000053829	3'UTR	PREDICTED: cysteine-rich receptor-like protein kinase 2-like,Interpro:IPR001245 Serine-threonine/tyrosine-protein kinase catalytic domain,Pfam:PF07714 Pkinase_Tyr,note:complete
scaffold369565_114270	MIN_FEB	scaffold369565	114270	0.01	PITA_000040644	intron	Pectinesterase-3 precursor, putative,Interpro:IPR000070 Pectinesterase catalytic,Pfam:PF01095 Pectinesterase,note:complete
scaffold370171_11325	BIO14	scaffold370171	11325	0.02	PITA_000063445	intron	S-adenosyl-L-methionine-dependent methyltransferase-like protein,Interpro:IPR025714 Methyltransferase domain,Pfam:PF13847 Methyltransf_31,note:partial
scaffold373410.2_23985	MIN_AUG,MIN_JUL,MIN_JUN	scaffold373410.2	23985	0.02	PITA_000078149	CDS	non-annotated model,Interpro:IPR004274 NLI interacting factor,Pfam:PF03031 NIF,note:complete
scaffold377491_1883	PRECIP_JUN,PRECIP_SEP	scaffold377491	1883	0.01	unknown	NA	*uncharacterized protein LOC18436050
scaffold378336.1_486	PRECIP_JUL	scaffold378336.1	486	0.01	unknown	NA	*DNA polymerase zeta catalytic subunit, putative
scaffold407862_15010	PRECIP_JAN	scaffold407862	15010	0.07	unknown	NA	*No significant similarity
scaffold408481_4421	ELEV	scaffold408481	4421	0.01	unknown	NA	*alpha-expansin
scaffold417992_58943	BIO16	scaffold417992	58943	0.01	PITA_000027312	CDS	PREDICTED: type II inositol 1,4,5-trisphosphate 5-phosphatase FRA3-like,Interpro:IPR005135 Endonuclease/exonuclease/phosphatase,Pfam:PF03372 Exo_endo_phos,note:partial
scaffold417992_59010	BIO13	scaffold417992	59010	0.02	PITA_000027312	CDS	PREDICTED: type II inositol 1,4,5-trisphosphate 5-phosphatase FRA3-like,Interpro:IPR005135 Endonuclease/exonuclease/phosphatase,Pfam:PF03372 Exo_endo_phos,note:partial
scaffold443792_61457	BIO4,MIN_DEC,PRECIP_JUN	scaffold443792	61457	0.02	unknown	NA	*flavin containing monooxygenase-like protein, partial
scaffold447105.2_72688	PRECIP_JUN	scaffold447105.2	72688	0.02	unknown	NA	*No significant similarity
scaffold448726_46607	BIO7,PRECIP_JUN	scaffold448726	46607	0.02	unknown	NA	*amino acid permease-like protein, partial
scaffold453155.2_31905	PRECIP_MAY	scaffold453155.2	31905	0.02	PITA_000049368	CDS	PREDICTED: subtilisin-like protease-like,Interpro:IPR000209 Peptidase S8/S53 domain,Interpro:IPR003137 Protease-associated domain PA,Pfam:PF00082 Peptidase_S8,Pfam:PF02225 PA,note:complete
scaffold471453.2_18741	MIN_MAR	scaffold471453.2	18741	0.03	PITA_000028870	CDS	cytokinin riboside 5'-monophosphate phosphoribohydrolase LOG4,Interpro:IPR005269 Cytokinin riboside 5'-monophosphate phosphoribohydrolase LOG,Pfam:PF03641 Lysine_decarbox,note:complete
scaffold478810_88721	PRECIP_APR	scaffold478810	88721	0.08	PITA_000046000	3'UTR	PREDICTED: LOB domain-containing protein 41-like,Interpro:IPR004883 Lateral organ boundaries LOB,Pfam:PF03195 DUF260,note:partial
scaffold485220.2_140194	BIO6,MIN_DEC,MIN_JAN	scaffold485220.2	140194	0.15	PITA_000036640	CDS	uninformative,no protein domains,note:complete
scaffold485612_117265	PRECIP_NOV	scaffold485612	117265	0.16	PITA_000043540	intron	non-annotated model,no protein domains,note:complete
scaffold489162_25754	MAX_AUG	scaffold489162	25754	0.01	PITA_000069398	CDS	geranylgeranyl pyrophosphate synthase 1,Interpro:IPR000092 Polyprenyl synthetase,Pfam:PF00348 polyprenyl_synt,note:complete
scaffold506813_8504	MIN_FEB,MIN_JUN	scaffold506813	8504	0.19	PITA_000043777	CDS	pentatricopeptide repeat-containing protein,Interpro:IPR002885 Pentatricopeptide repeat,Pfam:PF01535 PPR,Pfam:PF13041 PPR_2,Pfam:PF13812 PPR_3,Pfam:PF14432 DYW_deaminase,note:complete
scaffold511036_43995	ELEV	scaffold511036	43995	0.03	PITA_000054426	CDS	PREDICTED: importin subunit beta-1,no protein domains,note:partial
scaffold511036_65762	ELEV	scaffold511036	65762	0.03	unknown	NA	*unknown
scaffold515236_71497	PRECIP_NOV	scaffold515236	71497	0.03	unknown	NA	*PREDICTED: auxin response factor 11-like isoform X1
scaffold517380_46570	PRECIP_NOV	scaffold517380	46570	0.07	PITA_000063237	CDS	PREDICTED: pentatricopeptide repeat-containing protein At4g02750-like,Interpro:IPR002885 Pentatricopeptide repeat,Pfam:PF01535 PPR,Pfam:PF12854 PPR_1,Pfam:PF13041 PPR_2,Pfam:PF13812 PPR_3,note:partial
scaffold518558.1_92335	PRECIP_SEP	scaffold518558.1	92335	0.02	PITA_000043836	CDS	PREDICTED: pleiotropic drug resistance protein 1-like,Interpro:IPR003439 ABC transporter-like,Interpro:IPR013525 ABC-2 type transporter,Interpro:IPR013581 Plant PDR ABC transporter associated,Pfam:PF00005 ABC_tran,Pfam:PF01061 ABC2_membrane,Pfam:PF083
scaffold522490.1_15866	MIN_FEB,MIN_JUL,MIN_JUN	scaffold522490.1	15866	0.04	PITA_000090248	CDS	PREDICTED: receptor-like protein kinase 2-like,Interpro:IPR000719 Protein kinase domain,Pfam:PF00069 Pkinase,note:complete
scaffold531859_634	MAX_OCT	scaffold531859	634	0.01	unknown	NA	*caffeic acid O-methyl transferase
scaffold53736_33391	MAX_JAN	scaffold53736	33391	0.01	PITA_000021222	intron	PREDICTED: OTU domain-containing protein 5,Interpro:IPR003323 Ovarian tumour otubain,Pfam:PF02338 OTU,note:partial
scaffold538645_44117	ELEV	scaffold538645	44117	0.01	PITA_000068300	CDS	cysteine protease, putative,Interpro:IPR000668 Peptidase C1A papain C-terminal,Interpro:IPR013201 Proteinase inhibitor I29 cathepsin propeptide,Pfam:PF00112 Peptidase_C1,Pfam:PF08246 Inhibitor_I29,note:complete
scaffold545761_1074	MAX_JAN	scaffold545761	1074	0.13	unknown	NA	*galactinol synthase 1
scaffold550371_66473	PRECIP_JAN	scaffold550371	66473	0.05	PITA_000039658	intron	NF-X1-type zinc finger protein NFXL1,no protein domains,note:complete
scaffold560992_184587	PRECIP_SEP	scaffold560992	184587	0.39	PITA_000027120	CDS	PREDICTED: U-box domain-containing protein 43,Interpro:IPR003613 U box domain,Pfam:PF04564 U-box,note:partial
scaffold565812.2_20014	PRECIP_NOV	scaffold565812.2	20014	0.02	PITA_000087066	intron	alpha-galactosidase - like protein,Interpro:IPR000111 Glycoside hydrolase clan GH-D,Pfam:PF02065 Melibiase,note:partial
scaffold566797.2_14668	BIO6,MIN_JAN	scaffold566797.2	14668	0.02	PITA_000080782	CDS	uninformative,Interpro:IPR010341 Protein of unknown function DUF936 plant,Pfam:PF06075 DUF936,note:partial
scaffold568967_149540	BIO18,PRECIP_AUG	scaffold568967	149540	0.01	PITA_000038319	intron	PREDICTED: secologanin synthase-like,Interpro:IPR001128 Cytochrome P450,Pfam:PF00067 p450,note:partial
scaffold569290_34988	BIO11,BIO4,BIO6,BIO7,MAX_DEC,MAX_JAN,MAX_NOV,MAX_OCT,MIN_APR,MIN_DEC,MIN_FEB,MIN_JAN,MIN_MAR,MIN_NOV,MIN_OCT,MIN_SEP,PRECIP_JUN	scaffold569290	34988	0.01	unknown	NA	*caffeic acid O-methyltransferase
scaffold572302.2_28173	MIN_MAR	scaffold572302.2	28173	0.03	PITA_000055900	CDS	PREDICTED: putative UPF0481 protein At3g02645,Interpro:IPR004158 Protein of unknown function DUF247 plant,Pfam:PF03140 DUF247,note:complete
scaffold59014.2_140589	MIN_APR,MIN_MAR,MIN_SEP	scaffold59014.2	140589	0.04	PITA_000034432	intron	non-annotated model,no protein domains,note:complete
scaffold600251.2_22850	PRECIP_SEP	scaffold600251.2	22850	0.01	PITA_000045669	CDS	cellulose synthase A catalytic subunit 3,Interpro:IPR005150 Cellulose synthase,Pfam:PF03552 Cellulose_synt,note:complete
scaffold611856_57504	MAX_DEC,MAX_JAN,MAX_NOV,MAX_OCT,MAX_SEP	scaffold611856	57504	0.01	PITA_000041527	CDS	PREDICTED: receptor-like protein kinase HSL1-like,Interpro:IPR000719 Protein kinase domain,Pfam:PF00069 Pkinase,note:complete
scaffold614101.2_34921	ELEV	scaffold614101.2	34921	0.02	PITA_000052779	CDS	PREDICTED: malate dehydrogenase, glyoxysomal-like,no protein domains,note:complete
scaffold618904.2_123719	BIO4,PRECIP_NOV	scaffold618904.2	123719	0.01	unknown	NA	*hypothetical protein ARALYDRAFT_916060
scaffold620088_6020	BIO7,PRECIP_JUN	scaffold620088	6020	0.02	PITA_000034582	CDS	PREDICTED: receptor-like protein kinase HAIKU2-like,Interpro:IPR000719 Protein kinase domain,Interpro:IPR001611 Leucine-rich repeat,Interpro:IPR013210 Leucine-rich repeat-containing N-terminal type 2,Pfam:PF00069 Pkinase,Pfam:PF00560 LRR_1,Pfam:PF0826
scaffold621177.2_5619	ELEV	scaffold621177.2	5619	0.13	PITA_000089035	CDS	PREDICTED: putative leucine-rich repeat receptor-like serine/threonine-protein kinase At2g24130-like,Interpro:IPR001611 Leucine-rich repeat,Pfam:PF00560 LRR_1,note:complete
scaffold630111_22815	PRECIP_FEB	scaffold630111	22815	0.02	PITA_000056846	CDS	PREDICTED: F-box/kelch-repeat protein At1g67480-like isoform X1,Interpro:IPR006652 Kelch repeat type 1,Interpro:IPR020058 Glutamyl/glutaminyl-tRNA synthetase class Ib catalytic domain,Pfam:PF00749 tRNA-synt_1c,Pfam:PF01344 Kelch_1,note:partial
scaffold632213_41352	MAX_JUL	scaffold632213	41352	0.03	PITA_000051791	intron	PREDICTED: cysteine-rich receptor-like protein kinase 3-like,Interpro:IPR001245 Serine-threonine/tyrosine-protein kinase catalytic domain,Interpro:IPR002902 Gnk2-homologous domain,Pfam:PF01657 Stress-antifung,Pfam:PF07714 Pkinase_Tyr,note:complete
scaffold645955_61422	ELEV	scaffold645955	61422	0.01	PITA_000052533	CDS	D-arabinono-1,4-lactone oxidase family protein,Interpro:IPR006094 FAD linked oxidase N-terminal,Interpro:IPR007173 D-arabinono-14-lactone oxidase,Pfam:PF01565 FAD_binding_4,Pfam:PF04030 ALO,note:complete
scaffold662396_161091	PRECIP_JUL	scaffold662396	161091	0.01	PITA_000027619	3'UTR	PREDICTED: vacuolar protein sorting-associated protein 55 homolog isoform X2,Interpro:IPR007262 Vacuolar protein sorting 55,Pfam:PF04133 Vps55,note:partial
scaffold674735_1427	BIO5,lat,MAX_JUL,MAX_JUN,MAX_JUN,MIN_APR,MIN_AUG,MIN_JUN,MIN_MAR,MIN_MAY,MIN_SEP	scaffold674735	1427	0.13	unknown	NA	*No significant similarity
scaffold684142_6786	PRECIP_NOV	scaffold684142	6786	0.27	PITA_000068346	CDS	AMP-dependent synthetase and ligase family protein,Interpro:IPR000873 AMP-dependent synthetase/ligase,Pfam:PF00501 AMP-binding,note:complete
scaffold684861_16294	PRECIP_JUL	scaffold684861	16294	0.06	PITA_000066374	CDS	PREDICTED: pentatricopeptide repeat-containing protein At5g39350-like,Interpro:IPR002885 Pentatricopeptide repeat,Pfam:PF01535 PPR,Pfam:PF13041 PPR_2,Pfam:PF14432 DYW_deaminase,note:complete
scaffold71064.2_45527	ELEV	scaffold71064.2	45527	0.07	unknown	NA	*PREDICTED: general transcription factor IIH subunit 2
scaffold720926_12958	MIN_APR	scaffold720926	12958	0.03	PITA_000089750	CDS	non-annotated model,no protein domains,note:complete
scaffold721455_39357	MIN_APR,MIN_JUN,MIN_MAR,MIN_MAY	scaffold721455	39357	0.43	PITA_000060878	intron	PREDICTED: myrcene synthase, chloroplastic-like,Interpro:IPR001906 Terpene synthase N-terminal domain,Interpro:IPR005630 Terpene synthase metal-binding domain,Pfam:PF01397 Terpene_synth,Pfam:PF03936 Terpene_synth_C,note:partial
scaffold728305_14760	MAX_MAY	scaffold728305	14760	0.01	PITA_000091794	CDS	non-annotated model,Interpro:IPR008521 Magnesium transporter NIPA,Pfam:PF05653 Mg_trans_NIPA,note:partial
scaffold735531_981	PRECIP_MAY	scaffold735531	981	0.02	unknown	NA	*putative NBS-LRR protein G8106, partial
scaffold748152_3882	BIO6,lat,MIN_JAN	scaffold748152	3882	0.09	PITA_000092791	CDS	uninformative,Interpro:IPR006094 FAD linked oxidase N-terminal,Pfam:PF01565 FAD_binding_4,note:partial
scaffold75266.2_73153	MIN_MAR	scaffold75266.2	73153	0.01	PITA_000053981	CDS	PREDICTED: ubiquitin-conjugating enzyme E2 2-like isoform 1,Interpro:IPR000608 Ubiquitin-conjugating enzyme E2,Pfam:PF00179 UQ_con,note:complete
scaffold75266.4_15416	MIN_MAR	scaffold75266.4	15416	0.02	PITA_000062862	intron	ubiquitin carrier protein, putative,Interpro:IPR000608 Ubiquitin-conjugating enzyme E2,Pfam:PF00179 UQ_con,note:complete
scaffold757469.2_28132	ELEV	scaffold757469.2	28132	0.02	PITA_000030658	CDS	glutathione S-transferase DHAR3,no protein domains,note:partial
scaffold76583.1_27405	PRECIP_APR,PRECIP_NOV	scaffold76583.1	27405	0.01	PITA_000075032	CDS	ethylene-responsive transcription factor ERF071,Interpro:IPR001471 AP2/ERF domain,Pfam:PF00847 AP2,note:complete
scaffold770620.3_134412	MIN_APR,MIN_MAR,MIN_SEP	scaffold770620.3	134412	0.02	PITA_000042315	CDS	uninformative,Interpro:IPR004158 Protein of unknown function DUF247 plant,Pfam:PF03140 DUF247,note:complete
scaffold783073_4975	ELEV	scaffold783073	4975	0.01	unknown	NA	*PREDICTED: LOW QUALITY PROTEIN: TPR repeat-containing protein ZIP4
scaffold784958.1_99845	PRECIP_MAY	scaffold784958.1	99845	0.02	PITA_000026930	CDS	PREDICTED: acetyl-CoA carboxylase 1-like,Interpro:IPR000022 Carboxyl transferase,Pfam:PF01039 Carboxyl_trans,note:partial
scaffold785666_22438	MIN_APR,MIN_MAR,MIN_MAY,MIN_SEP	scaffold785666	22438	0.03	PITA_000071386	CDS	PREDICTED: pentatricopeptide repeat-containing protein At5g40410, mitochondrial-like,Interpro:IPR002885 Pentatricopeptide repeat,Pfam:PF01535 PPR,note:complete
scaffold792391.2_35716	MAX_DEC	scaffold792391.2	35716	0.1	PITA_000071160	CDS	PREDICTED: probable sugar phosphate/phosphate translocator At5g25400,Interpro:IPR004853 Triose-phosphate transporter domain,Pfam:PF03151 TPT,note:complete
scaffold79331_132456	ELEV	scaffold79331	132456	0.15	PITA_000018450	CDS	uninformative,Interpro:IPR013094 Alpha/beta hydrolase fold-3,Pfam:PF07859 Abhydrolase_3,note:partial
scaffold794667_36339	PRECIP_NOV	scaffold794667	36339	0.02	PITA_000073091	5'RS	laccase 12,no protein domains,note:complete
scaffold796982_12225	MAX_DEC,MAX_JAN,MAX_NOV,MAX_OCT,MAX_SEP,MIN_MAR	scaffold796982	12225	0.03	unknown	NA	*PREDICTED: LOW QUALITY PROTEIN: LRR receptor-like serine/threonine-protein kinase FLS2
scaffold799251_7265	MAX_JUL	scaffold799251	7265	0.03	PITA_000065411	intron	non-annotated model,no protein domains,note:complete
scaffold799251_8099	MAX_JUL	scaffold799251	8099	0.03	PITA_000065412	CDS	uninformative,no protein domains,note:complete
scaffold800564_38251	MAX_NOV	scaffold800564	38251	0.01	PITA_000034951	CDS	PREDICTED: bark storage protein A-like,Interpro:IPR000845 Nucleoside phosphorylase domain,Pfam:PF01048 PNP_UDP_1,note:complete
scaffold802508.2_4154	MIN_AUG,MIN_JUL,MIN_JUN,MIN_MAY	scaffold802508.2	4154	0.06	unknown	NA	*PREDICTED: uncharacterized protein LOC109207009
scaffold817361_62987	lat	scaffold817361	62987	0.01	PITA_000063072	CDS	hypothetical protein JCGZ_13039,Interpro:IPR002182 NB-ARC,Pfam:PF00931 NB-ARC,note:complete
scaffold821528_46322	MAX_OCT	scaffold821528	46322	0.01	PITA_000064286	CDS	MATE efflux family protein,Interpro:IPR002528 Multi antimicrobial extrusion protein,Pfam:PF01554 MatE,note:complete
scaffold829967_72184	lat,MAX_FEB,MAX_MAR,PRECIP_JUN	scaffold829967	72184	0.02	PITA_000036708	CDS	PREDICTED: actin-depolymerizing factor,Interpro:IPR002108 Actin-depolymerising factor homology domain,Pfam:PF00241 Cofilin_ADF,note:partial
scaffold831215_22643	PRECIP_JUN	scaffold831215	22643	0.02	PITA_000084536	CDS	beta-amylase 1,no protein domains,note:complete
scaffold833920.1_21985	BIO19,PRECIP_JAN	scaffold833920.1	21985	0.01	PITA_000025464	CDS	PREDICTED: glutamate decarboxylase 1,Interpro:IPR002129 Pyridoxal phosphate-dependent decarboxylase,Pfam:PF00282 Pyridoxal_deC,note:partial
scaffold837965_3991	PRECIP_NOV	scaffold837965	3991	0.02	unknown	NA	*PREDICTED: probable LRR receptor-like serine/threonine-protein kinase At3g47570
scaffold839924_272	MAX_JUL	scaffold839924	272	0.03	PITA_000058821	CDS	PREDICTED: cysteine-rich receptor-like protein kinase 2-like,Interpro:IPR002902 Gnk2-homologous domain,Pfam:PF01657 Stress-antifung,note:partial
scaffold843632_13167	BIO13,BIO16	scaffold843632	13167	0.01	PITA_000076491	3'UTR	Os08g0120500,Interpro:IPR003891 Initiation factor eIF-4 gamma MA3,Pfam:PF02847 MA3,note:partial
scaffold844874_75186	PRECIP_OCT	scaffold844874	75186	0.01	PITA_000055854	intron	PREDICTED: TMV resistance protein N-like,Interpro:IPR002182 NB-ARC,Pfam:PF00931 NB-ARC,note:complete
scaffold845195.1_7255	MIN_MAR	scaffold845195.1	7255	0.02	PITA_000089966	CDS	PREDICTED: pentatricopeptide repeat-containing protein At4g11690-like,Interpro:IPR002885 Pentatricopeptide repeat,Interpro:IPR024632 Phospholipase D C-terminal,Pfam:PF01535 PPR,Pfam:PF12357 PLD_C,Pfam:PF12854 PPR_1,Pfam:PF13041 PPR_2,note:partial
scaffold85232.1_58739	PRECIP_MAY	scaffold85232.1	58739	0.02	unknown	NA	*No significant similarity
scaffold852567.1_4187	MIN_APR,MIN_AUG,MIN_JUL,MIN_JUN,MIN_MAR,MIN_MAY,MIN_SEP	scaffold852567.1	4187	0.43	unknown	NA	*unknown
scaffold852700_8061	MIN_MAR	scaffold852700	8061	0.27	PITA_000084393	intron	PREDICTED: probable xyloglucan endotransglucosylase/hydrolase protein 23-like,Interpro:IPR000757 Glycoside hydrolase family 16,Interpro:IPR010713 Xyloglucan endo-transglycosylase C-terminal,Pfam:PF00722 Glyco_hydro_16,Pfam:PF06955 XET_C,note:partial
scaffold855426_9546	PRECIP_JUL	scaffold855426	9546	0.02	PITA_000094666	CDS	PREDICTED: 40S ribosomal protein S19-1,Interpro:IPR001266 Ribosomal protein S19e,Pfam:PF01090 Ribosomal_S19e,note:partial
scaffold859764.2_29498	BIO7	scaffold859764.2	29498	0.06	PITA_000058411	intron	uninformative,Interpro:IPR025697 CLU domain,Pfam:PF13236 CLU,note:partial
scaffold862483.2_23645	MIN_JUL,MIN_JUN	scaffold862483.2	23645	0.1	PITA_000061595	intron	PREDICTED: (-)-germacrene D synthase-like,Interpro:IPR005630 Terpene synthase metal-binding domain,Pfam:PF03936 Terpene_synth_C,note:partial
scaffold865042.2_3244	BIO11,MIN_APR	scaffold865042.2	3244	0.01	PITA_000064554	CDS	PREDICTED: F-box/kelch-repeat protein At2g44130,Interpro:IPR006652 Kelch repeat type 1,Pfam:PF01344 Kelch_1,note:complete
scaffold865974_167820	MAX_JUN	scaffold865974	167820	0.02	PITA_000027710	CDS	putative disease resistance protein,Interpro:IPR001611 Leucine-rich repeat,Interpro:IPR013210 Leucine-rich repeat-containing N-terminal type 2,Pfam:PF00560 LRR_1,Pfam:PF08263 LRRNT_2,Pfam:PF13504 LRR_7,Pfam:PF13516 LRR_6,Pfam:PF13855 LRR_8,note:comple
scaffold866308_9831	BIO18,PRECIP_AUG	scaffold866308	9831	0.5	unknown	NA	*PREDICTED: pentatricopeptide repeat-containing protein At3g26782, mitochondrial-like
scaffold868676_20018	PRECIP_MAY	scaffold868676	20018	0.13	PITA_000072208	CDS	histone 3 11,Interpro:IPR007125 Histone core,Pfam:PF00125 Histone,note:complete
scaffold872348_8787	BIO14	scaffold872348	8787	0.06	PITA_000094539	intron	PREDICTED: polyadenylate-binding protein RBP45B-like,Interpro:IPR000504 RNA recognition motif domain,Pfam:PF00076 RRM_1,note:partial
scaffold872348_8821	BIO9	scaffold872348	8821	0.05	PITA_000094539	CDS	PREDICTED: polyadenylate-binding protein RBP45B-like,Interpro:IPR000504 RNA recognition motif domain,Pfam:PF00076 RRM_1,note:partial
scaffold876357.2_8700	ELEV	scaffold876357.2	8700	0.03	PITA_000092353	intron	structural constituent of cell wall, putative,Interpro:IPR006461 Uncharacterised protein family Cys-rich,Pfam:PF04749 PLAC8,note:partial
scaffold878015.2_43884	PRECIP_SEP	scaffold878015.2	43884	0.01	PITA_000039462	CDS	PREDICTED: receptor-like protein kinase HAIKU2-like,Interpro:IPR000719 Protein kinase domain,Pfam:PF00069 Pkinase,note:complete
scaffold884951_20267	PRECIP_MAY	scaffold884951	20267	0.01	unknown	NA	*PREDICTED: probable xyloglucan endotransglucosylase/hydrolase protein 7
scaffold888397_12175	PRECIP_JUN	scaffold888397	12175	0.02	PITA_000055833	intron	Cc-nbs-lrr resistance protein,Interpro:IPR001611 Leucine-rich repeat,Interpro:IPR002182 NB-ARC,Pfam:PF00560 LRR_1,Pfam:PF00931 NB-ARC,note:partial
scaffold890019.2_147690	PRECIP_AUG	scaffold890019.2	147690	0.01	unknown	NA	*putative clathrin assembly protein At5g35200
scaffold895290_2403	MIN_APR,MIN_AUG,MIN_JUL,MIN_JUN,MIN_MAR,MIN_MAY,MIN_SEP	scaffold895290	2403	0.48	PITA_000032856	CDS	PREDICTED: NAC transcription factor 25-like,Interpro:IPR003441 NAC domain,Pfam:PF02365 NAM,note:partial
scaffold896000_114161	ELEV	scaffold896000	114161	0.02	PITA_000019127	intron	ATP binding protein, putative,Interpro:IPR001752 Kinesin motor domain,Interpro:IPR024658 Kinesin-like KLP2,Pfam:PF00225 Kinesin,Pfam:PF12711 Kinesin-relat_1,note:partial
scaffold896000_116577	MAX_JUN	scaffold896000	116577	0.01	PITA_000019127	CDS	ATP binding protein, putative,Interpro:IPR001752 Kinesin motor domain,Interpro:IPR024658 Kinesin-like KLP2,Pfam:PF00225 Kinesin,Pfam:PF12711 Kinesin-relat_1,note:partial
scaffold896548_92720	BIO4,PRECIP_JUN	scaffold896548	92720	0.01	PITA_000045292	5'UTR	PREDICTED: tetraketide alpha-pyrone reductase 1-like,no protein domains,note:complete
scaffold897263_109626	ELEV	scaffold897263	109626	0.03	unknown	NA	*PREDICTED: alcohol dehydrogenase 3
scaffold898297_230214	MIN_MAR	scaffold898297	230214	0.02	PITA_000026531	CDS	Nodulation receptor kinase precursor, putative,Interpro:IPR000719 Protein kinase domain,Interpro:IPR001611 Leucine-rich repeat,Interpro:IPR013210 Leucine-rich repeat-containing N-terminal type 2,Pfam:PF00069 Pkinase,Pfam:PF00560 LRR_1,Pfam:PF08263 LRR
scaffold899687_8920	BIO12,BIO18	scaffold899687	8920	0.01	PITA_000072921	5'UTR	PREDICTED: calcium-transporting ATPase 2, plasma membrane-type-like,no protein domains,note:partial
scaffold899798_59184	BIO13,BIO16	scaffold899798	59184	0.01	PITA_000058195	CDS	PREDICTED: L-type lectin-domain containing receptor kinase VIII.1-like,Interpro:IPR000719 Protein kinase domain,Interpro:IPR001220 Legume lectin domain,Pfam:PF00069 Pkinase,Pfam:PF00139 Lectin_legB,note:complete
scaffold900059_29776	PRECIP_MAY	scaffold900059	29776	0.02	unknown	NA	*transposable_element_geneAt4g21420
scaffold900407_62964	PRECIP_NOV	scaffold900407	62964	0.03	unknown	NA	*PREDICTED: cytochrome P450 CYP736A12-like isoform X1
scaffold900900_26982	ELEV	scaffold900900	26982	0.01	PITA_000058832	intron	cysteine proteinase - like protein,Interpro:IPR000668 Peptidase C1A papain C-terminal,Pfam:PF00112 Peptidase_C1,note:complete
scaffold902712_48507	PRECIP_JUN	scaffold902712	48507	0.02	PITA_000043400	CDS	non-annotated model,Interpro:IPR000754 Ribosomal protein S9,Pfam:PF00380 Ribosomal_S9,note:complete
scaffold903688_57170	BIO2	scaffold903688	57170	0.02	PITA_000042619	intron	PREDICTED: transcription factor bHLH67 isoform X1,Interpro:IPR011598 Myc-type basic helix-loop-helix (bHLH) domain,Pfam:PF00010 HLH,note:partial
scaffold904467_6577	PRECIP_NOV	scaffold904467	6577	0.09	PITA_000023300	intron	putative ABC transporter,Interpro:IPR003439 ABC transporter-like,Interpro:IPR013525 ABC-2 type transporter,Pfam:PF00005 ABC_tran,Pfam:PF01061 ABC2_membrane,note:partial
scaffold904713_120797	PRECIP_AUG	scaffold904713	120797	0.01	PITA_000035960	intron	60S ribosomal protein L8,Interpro:IPR022669 Ribosomal protein L2 C-terminal,Pfam:PF03947 Ribosomal_L2_C,note:partial
scaffold9509.2_20946	MAX_APR	scaffold9509.2	20946	0.46	PITA_000076702	CDS	Os07g0553600,Interpro:IPR000719 Protein kinase domain,Interpro:IPR000858 S-locus glycoprotein,Interpro:IPR001480 Bulb-type lectin domain,Interpro:IPR013227 PAN-2 domain,Pfam:PF00069 Pkinase,Pfam:PF00954 S_locus_glycop,Pfam:PF01453 B_lectin,Pfam:PF0827
scaffold9629_23498	MIN_MAR	scaffold9629	23498	0.11	unknown	NA	*ran guanine nucleotide release factor
scaffold97157_10352	ELEV	scaffold97157	10352	0.04	PITA_000093169	CDS	PREDICTED: F-box protein At1g47056-like,Pfam:PF13516 LRR_6,note:complete
scaffold99736.1_38713	BIO18,PRECIP_AUG,PRECIP_JUL	scaffold99736.1	38713	0.49	PITA_000028719	3'RS	PREDICTED: LOW QUALITY PROTEIN: malate dehydrogenase, chloroplastic-like,Interpro:IPR001236 Lactate/malate dehydrogenase N-terminal,Interpro:IPR022383 Lactate/malate dehydrogenase C-terminal,Pfam:PF00056 Ldh_1_N,Pfam:PF02866 Ldh_1_C,note:complete
tscaffold1123_203476	MAX_AUG	tscaffold1123	203476	0.02	PITAhm_000067	CDS	PREDICTED: protein BONZAI 1 isoform X1,Interpro:IPR000008 C2 domain,Interpro:IPR000772 Ricin B lectin domain,Interpro:IPR010734 Copine,Pfam:PF00168 C2,Pfam:PF07002 Copine,Pfam:PF14200 RicinB_lectin_2,note:complete
tscaffold1172_427662	PRECIP_APR	tscaffold1172	427662	0.01	PITA_000003511	intron	uninformative,Interpro:IPR006873 Protein of unknown function DUF620,Pfam:PF04788 DUF620,note:complete
tscaffold1221_371961	BIO7,MAX_DEC,MAX_JAN,MIN_DEC,MIN_OCT	tscaffold1221	371961	0.02	PITA_000005186	CDS	mitogen-activated protein kinase kinase kinase 15,Interpro:IPR000719 Protein kinase domain,Pfam:PF00069 Pkinase,note:complete
tscaffold1221_395230	BIO7,MAX_DEC,MAX_JAN,MIN_DEC,MIN_OCT	tscaffold1221	395230	0.02	PITA_000005189	5'RS	non-annotated model,no protein domains,note:complete
tscaffold1305_350426	ELEV	tscaffold1305	350426	0.02	PITA_000016216	CDS	PREDICTED: splicing factor U2af small subunit B-like,Interpro:IPR000504 RNA recognition motif domain,Interpro:IPR000571 Zinc finger CCCH-type,Pfam:PF00076 RRM_1,Pfam:PF00642 zf-CCCH,note:complete
tscaffold1330_368737	PRECIP_NOV	tscaffold1330	368737	0.02	unknown	NA	*factor of DNA methylation 1
tscaffold1356_728876	MIN_JUL	tscaffold1356	728876	0.1	unknown	NA	*PREDICTED: serine carboxypeptidase-like 45
tscaffold1363_43101	PRECIP_NOV	tscaffold1363	43101	0.01	PITAhm_002885	CDS	uninformative,Interpro:IPR000357 HEAT,Interpro:IPR004006 Dak kinase,Pfam:PF02733 Dak1,Pfam:PF02985 HEAT,Pfam:PF13646 HEAT_2,note:complete
tscaffold150_133807	BIO18	tscaffold150	133807	0.03	3A_I18_VO_L_2_T_128098/136250|m.33128.path1	CDS	PREDICTED: benzyl alcohol O-benzoyltransferase,Pfam:PF02458.10 Transferase,note:partial
tscaffold1925_125088	PRECIP_SEP	tscaffold1925	125088	0.01	PITA_000015165	intron	PREDICTED: ribonucleoside-diphosphate reductase large subunit-like,Interpro:IPR000788 Ribonucleotide reductase large subunit C-terminal,Interpro:IPR005144 ATP-cone,Interpro:IPR013509 Ribonucleotide reductase large subunit N-terminal,Pfam:PF00317 Ribon
tscaffold1944_1075095	PRECIP_FEB	tscaffold1944	1075095	0.06	PITA_000002368	5'UTR	Alpha-expansin 8 precursor, putative,Interpro:IPR007117 Expansin cellulose-binding-like domain,Interpro:IPR009009 RlpA-like double-psi beta-barrel domain,Pfam:PF01357 Pollen_allerg_1,Pfam:PF03330 DPBB_1,note:partial
tscaffold1961_2741251	BIO14	tscaffold1961	2741251	0.01	PITA_000001110	intron	uninformative,Interpro:IPR001611 Leucine-rich repeat,Pfam:PF00560 LRR_1,note:complete
tscaffold197_2577359	MIN_SEP	tscaffold197	2577359	0.29	unknown	NA	*No apical meristem (NAM) protein
tscaffold1982_1221	ELEV	tscaffold1982	1221	0.01	1A_all_VO_L_783_T_304/1039|m.1510.path2	CDS	putative pectin methylesterase LuPME1 family protein,Pfam:PF01095.14 Pectinesterase,note:partial
tscaffold2003_336589	PRECIP_JUL	tscaffold2003	336589	0.02	unknown	NA	*PREDICTED: leucine-rich repeat receptor-like protein kinase PEPR1
tscaffold2019_267557	PRECIP_AUG	tscaffold2019	267557	0.01	PITA_000018795	3'UTR	PREDICTED: GPN-loop GTPase 3-like,Interpro:IPR004130 Uncharacterised protein family ATP binding,Pfam:PF03029 ATP_bind_1,note:partial
tscaffold2060_210467	BIO18,BIO6,BIO7,lat,MIN_DEC,MIN_JAN,PRECIP_JUN	tscaffold2060	210467	0.03	unknown	NA	*transcription factor bHLH95-like
tscaffold2061_285723	PRECIP_JAN	tscaffold2061	285723	0.01	unknown	NA	*PREDICTED: cysteine proteinase RD21a-like
tscaffold2106_46924	PRECIP_NOV	tscaffold2106	46924	0.01	PITA_000009301	intron	Os10g0483400,Interpro:IPR001245 Serine-threonine/tyrosine-protein kinase catalytic domain,Interpro:IPR002902 Gnk2-homologous domain,Pfam:PF01657 Stress-antifung,Pfam:PF07714 Pkinase_Tyr,note:partial
tscaffold2106_266621	MAX_JUL	tscaffold2106	266621	0.03	PITA_000009303	intron	PREDICTED: cysteine-rich receptor-like protein kinase 3-like,Interpro:IPR001245 Serine-threonine/tyrosine-protein kinase catalytic domain,Interpro:IPR002902 Gnk2-homologous domain,Pfam:PF01657 Stress-antifung,Pfam:PF07714 Pkinase_Tyr,note:complete
tscaffold2106_277974	MAX_JUL	tscaffold2106	277974	0.03	PITAhm_003010	5'RS	Os11g0470200,Interpro:IPR000719 Protein kinase domain,Pfam:PF00069 Pkinase,note:complete
tscaffold2339_91137	MAX_OCT,MIN_MAR	tscaffold2339	91137	0.01	unknown	NA	*bidirectional sugar transporter SWEET3b
tscaffold2397_305482	PRECIP_MAY	tscaffold2397	305482	0.01	unknown	NA	*PREDICTED: laccase-3-like
tscaffold2404_1918031	BIO6,MIN_JAN	tscaffold2404	1918031	0.03	PITA_000000050	CDS	BiP isoform B precursor,Interpro:IPR013126 Heat shock protein 70 family,Pfam:PF00012 HSP70,note:complete
tscaffold2428_23026	MAX_JUL	tscaffold2428	23026	0.03	PITA_000056780	CDS	PREDICTED: cysteine-rich receptor-like protein kinase 8-like,Interpro:IPR000719 Protein kinase domain,Interpro:IPR001245 Serine-threonine/tyrosine-protein kinase catalytic domain,Interpro:IPR002902 Gnk2-homologous domain,Pfam:PF00069 Pkinase,Pfam:PF01
tscaffold248_25477	MIN_JUL,MIN_JUN	tscaffold248	25477	0.12	PITA_000020638	CDS	non-annotated model,no protein domains,note:partial
tscaffold2489_120265	PRECIP_SEP	tscaffold2489	120265	0.02	PITA_000013375	CDS	receptor-like protein kinase,Interpro:IPR001611 Leucine-rich repeat,Interpro:IPR013210 Leucine-rich repeat-containing N-terminal type 2,Pfam:PF00560 LRR_1,Pfam:PF08263 LRRNT_2,Pfam:PF13855 LRR_8,note:complete
tscaffold2590_882537	MIN_FEB,MIN_JUN	tscaffold2590	882537	0.03	unknown	NA	*PREDICTED: ER membrane protein complex subunit 1
tscaffold2632_191652	BIO13	tscaffold2632	191652	0.02	PITAhm_000592	CDS	zinc finger protein, putative,Interpro:IPR001087 GDSL lipase/esterase,Pfam:PF00657 Lipase_GDSL,note:complete
tscaffold2640_40269	BIO16	tscaffold2640	40269	0.02	unknown	NA	*THO complex subunit 3
tscaffold2710_80960	MIN_JUL	tscaffold2710	80960	0.07	unknown	NA	*PREDICTED: BAG family molecular chaperone regulator 6 isoform X2
tscaffold2830_27104	MIN_DEC	tscaffold2830	27104	0.49	PITA_000066652	CDS	target of AVRB operation1 protein,Interpro:IPR001611 Leucine-rich repeat,Pfam:PF00560 LRR_1,Pfam:PF13855 LRR_8,note:partial
tscaffold299_86494	MIN_SEP	tscaffold299	86494	0.03	PITA_000020488	CDS	threonyl-tRNA synthetase,Interpro:IPR002314 Aminoacyl-tRNA synthetase class II (G/ H/ P/ S) conserved domain,Interpro:IPR004154 Anticodon-binding,Pfam:PF00587 tRNA-synt_2b,Pfam:PF03129 HGTP_anticodon,note:partial
tscaffold3336_92695	PRECIP_JUL	tscaffold3336	92695	0.48	PITAhm_000419	intron	PREDICTED: cationic peroxidase 1-like,Interpro:IPR002016 Haem peroxidase plant/fungal/bacterial,Pfam:PF00141 peroxidase,note:complete
tscaffold3336_94487	PRECIP_JUN	tscaffold3336	94487	0.07	PITAhm_000419	intron	PREDICTED: cationic peroxidase 1-like,Interpro:IPR002016 Haem peroxidase plant/fungal/bacterial,Pfam:PF00141 peroxidase,note:complete
tscaffold3355_135785	MIN_SEP,PRECIP_SEP	tscaffold3355	135785	0.04	unknown	NA	*PREDICTED: clavaminate synthase-like protein At3g21360
tscaffold3369_92836	MIN_FEB	tscaffold3369	92836	0.01	unknown	NA	*putative glucan 1,3-beta-glucosidase A
tscaffold3390_266961	MAX_JUL	tscaffold3390	266961	0.03	PITAhm_002356	CDS	uninformative,Interpro:IPR006047 Glycosyl hydrolase family 13 catalytic domain,Interpro:IPR012850 Alpha-amylase C-terminal beta-sheet,Pfam:PF00128 Alpha-amylase,Pfam:PF07821 Alpha-amyl_C2,note:complete
tscaffold3509_788460	MIN_DEC,PRECIP_JUN	tscaffold3509	788460	0.02	unknown	NA	*PREDICTED: TBC1 domain family member 15-like isoform X2
tscaffold3599_564571	PRECIP_JUN	tscaffold3599	564571	0.01	PITAhm_000122	intron	PREDICTED: FACT complex subunit SSRP1,Interpro:IPR009071 High mobility group box domain,Interpro:IPR013719 Domain of unknown function DUF1747,Interpro:IPR024954 SSRP1 domain,Pfam:PF00505 HMG_box,Pfam:PF03531 SSrecog,Pfam:PF08512 Rtt106,note:partial
tscaffold3869_315160	PRECIP_JUL	tscaffold3869	315160	0.02	unknown	NA	*PREDICTED: UPF0496 protein At1g20180-like
tscaffold3881_229913	BIO11,BIO18,BIO4,BIO6,BIO7,lat,MAX_APR,MAX_DEC,MAX_FEB,MAX_JAN,MAX_MAR,MAX_MAY,MAX_NOV,MAX_OCT,MAX_SEP,MIN_APR,MIN_AUG,MIN_DEC,MIN_FEB,MIN_JAN,MIN_JUL,MIN_JUN,MIN_MAR,MIN_MAY,MIN_NOV,MIN_OCT,MIN_SEP,PRECIP_JUL,PRECIP_JUN	tscaffold3881	229913	0.47	PITA_000004436	CDS	PREDICTED: protein EARLY FLOWERING 3-like,no protein domains,note:partial
tscaffold39_713968	MIN_MAR,MIN_SEP	tscaffold39	713968	0.01	PITA_000006278	CDS	PREDICTED: magnesium-protoporphyrin IX monomethyl ester,Interpro:IPR003251 Rubrerythrin,Pfam:PF02915 Rubrerythrin,note:complete
tscaffold3949_242213	MIN_SEP	tscaffold3949	242213	0.19	PITA_000015755	intron	methionyl aminopeptidase-like protein,Interpro:IPR000994 Peptidase M24 structural domain,Pfam:PF00557 Peptidase_M24,note:complete
tscaffold4009_40746	MAX_MAY	tscaffold4009	40746	0.02	PITA_000018501	CDS	PREDICTED: protein SUPPRESSOR OF npr1-1, CONSTITUTIVE 1-like,Interpro:IPR000157 Toll/interleukin-1 receptor homology (TIR) domain,Interpro:IPR001611 Leucine-rich repeat,Interpro:IPR002182 NB-ARC,Pfam:PF00931 NB-ARC,Pfam:PF01582 TIR,Pfam:PF13855 LRR_8,
tscaffold4064_12575	MAX_JUL	tscaffold4064	12575	0.03	unknown	NA	*probable LRR receptor-like serine/threonine-protein kinase At1g56140 isoform X1
tscaffold4221_296411	BIO9	tscaffold4221	296411	0.07	PITAhm_000053	intron	PREDICTED: short-chain type dehydrogenase/reductase,Interpro:IPR002198 Short-chain dehydrogenase/reductase SDR,Pfam:PF00106 adh_short,note:partial
tscaffold4394_1504	PRECIP_MAY	tscaffold4394	1504	0.02	unknown	NA	*Bifunctional levopimaradiene synthase
tscaffold4590_669	BIO9	tscaffold4590	669	0.07	unknown	NA	*LOW QUALITY PROTEIN: Pkinase domain-containing protein
tscaffold4880_43128	BIO9,lat	tscaffold4880	43128	0.01	unknown	NA	*Single-pass membrane proteinUPF0481 protein At3g02645
tscaffold4933_16289	PRECIP_NOV	tscaffold4933	16289	0.03	PITA_000009511	CDS	disease resistance family protein,Interpro:IPR001611 Leucine-rich repeat,Interpro:IPR002182 NB-ARC,Interpro:IPR026906 Leucine rich repeat 5,Pfam:PF00560 LRR_1,Pfam:PF00931 NB-ARC,Pfam:PF13306 LRR_5,Pfam:PF13855 LRR_8,note:partial
tscaffold4968_223017	MIN_MAR	tscaffold4968	223017	0.06	PITAhm_003077	CDS	PREDICTED: ras-related protein RABA5c-like isoform 2,Interpro:IPR001806 Small GTPase superfamily,Pfam:PF00071 Ras,note:complete
tscaffold4972_416309	PRECIP_MAY	tscaffold4972	416309	0.02	PITA_000011657	CDS	PREDICTED: peroxidase 11-like isoform X1,Interpro:IPR002016 Haem peroxidase plant/fungal/bacterial,Pfam:PF00141 peroxidase,note:partial
tscaffold5043_351411	PRECIP_JUL	tscaffold5043	351411	0.03	PITAhm_003172	intron	Cycloartenol synthase,Pfam:PF13249 Prenyltrans_2,note:complete
tscaffold5062_8305	BIO11	tscaffold5062	8305	0.04	PITA_000071859	CDS	PREDICTED: RING-H2 finger protein ATL78,Interpro:IPR001841 Zinc finger RING-type,Pfam:PF13639 zf-RING_2,note:complete
tscaffold5174_27083	BIO9,lat	tscaffold5174	27083	0.01	PITA_000023947	CDS	non-annotated model,Interpro:IPR004158 Protein of unknown function DUF247 plant,Pfam:PF03140 DUF247,note:complete
tscaffold5232_257644	PRECIP_OCT	tscaffold5232	257644	0.01	PITA_000024568	intron	PREDICTED: probable flavin-containing monooxygenase 1-like,Interpro:IPR020946 Flavin monooxygenase-like,Pfam:PF00743 FMO-like,note:partial
tscaffold5482_98006	PRECIP_APR	tscaffold5482	98006	0.01	PITA_000004893	CDS	Dhp1-like protein,Interpro:IPR004859 Putative 5-3 exonuclease,Pfam:PF03159 XRN_N,note:partial
tscaffold551_336950	MIN_AUG,MIN_FEB,MIN_JUL,MIN_JUN,MIN_MAR	tscaffold551	336950	0.21	PITAhm_001489	CDS	uninformative,Interpro:IPR001650 Helicase C-terminal,Interpro:IPR011545 DEAD/DEAH box helicase domain,Interpro:IPR021275 Protein of unknown function DUF2854,Interpro:IPR025313 Domain of unknown function DUF4217,Pfam:PF00270 DEAD,Pfam:PF00271 Helicase_
tscaffold5520_329166	PRECIP_JUL	tscaffold5520	329166	0.01	PITA_000020866	CDS	PREDICTED: pentatricopeptide repeat-containing protein At1g11290,Interpro:IPR002885 Pentatricopeptide repeat,Pfam:PF01535 PPR,Pfam:PF13041 PPR_2,note:partial
tscaffold5524_136837	BIO19,PRECIP_JAN	tscaffold5524	136837	0.14	unknown	NA	*C2H2-type zinc finger family protein
tscaffold5576_339438	BIO18	tscaffold5576	339438	0.44	unknown	NA	*PREDICTED: probable xyloglucan endotransglucosylase/hydrolase protein 7
tscaffold5656_988124	PRECIP_SEP	tscaffold5656	988124	0.01	PITA_000003740	intron	thioredoxin H5,Interpro:IPR013766 Thioredoxin domain,Pfam:PF00085 Thioredoxin,note:complete
tscaffold5913_292152	PRECIP_APR	tscaffold5913	292152	0.01	PITA_000018663	CDS	putative cadmium/zinc-transporting ATPase HMA4,Interpro:IPR006121 Heavy metal-associated domain HMA,Interpro:IPR008250 P-type ATPase A domain,Interpro:IPR023214 HAD-like domain,Pfam:PF00122 E1-E2_ATPase,Pfam:PF00403 HMA,Pfam:PF00702 Hydrolase,note:pa
tscaffold6245_357107	ELEV	tscaffold6245	357107	0.05	PITA_000019094	CDS	PREDICTED: transcription factor MYB12-like,Interpro:IPR001005 SANT/Myb domain,Pfam:PF00249 Myb_DNA-binding,note:partial
tscaffold6385_194797	MAX_JUN	tscaffold6385	194797	0.02	unknown	NA	*PREDICTED: V-type proton ATPase subunit a3 isoform X2
tscaffold6436_416637	PRECIP_JUN	tscaffold6436	416637	0.02	PITA_000012551	CDS	glutathione gamma-glutamylcysteinyltransferase 1,Interpro:IPR004000 Actin-related protein,Interpro:IPR007719 Phytochelatin synthase,Interpro:IPR015407 Phytochelatin synthase C-terminal,Pfam:PF00022 Actin,Pfam:PF05023 Phytochelatin,Pfam:PF09328 Phytoch
tscaffold6467_26805	BIO9	tscaffold6467	26805	0.01	PITA_000001924	5'UTR	xyloglucan endotransglycosylase, putative,Interpro:IPR000757 Glycoside hydrolase family 16,Interpro:IPR010713 Xyloglucan endo-transglycosylase C-terminal,Pfam:PF00722 Glyco_hydro_16,Pfam:PF06955 XET_C,note:complete
tscaffold6529_301321	PRECIP_JUL	tscaffold6529	301321	0.01	PITAhm_000515	intron	non-annotated model,Interpro:IPR010399 Tify,Interpro:IPR018467 CO/COL/TOC1 conserved site,Pfam:PF06200 tify,Pfam:PF09425 CCT_2,note:complete
tscaffold6663_422631	PRECIP_JUL	tscaffold6663	422631	0.02	PITA_000016264	5'RS	purine permease 11,Interpro:IPR000620 Drug/metabolite transporter,Pfam:PF00892 EamA,note:partial
tscaffold6668_340886	MIN_FEB	tscaffold6668	340886	0.01	unknown	NA	*No significant similarity
tscaffold6877_58667	PRECIP_MAY	tscaffold6877	58667	0.02	unknown	NA	*Protein kinase, ATP binding site-containing protein
tscaffold697_73641	MIN_FEB	tscaffold697	73641	0.18	PITAhm_002171	intron	PREDICTED: LOW QUALITY PROTEIN: chlorophyll a-b binding protein CP29.1, chloroplastic-like,Interpro:IPR022796 Chlorophyll A-B binding protein,Pfam:PF00504 Chloroa_b-bind,note:partial
tscaffold6975_14035	PRECIP_SEP	tscaffold6975	14035	0.03	PITA_000023378	intron	non-annotated model,no protein domains,note:partial
tscaffold7085_44768	PRECIP_AUG	tscaffold7085	44768	0.01	PITAhm_000315	intron	PREDICTED: probable methyltransferase PMT20 isoform X1,Interpro:IPR004159 Putative S-adenosyl-L|m.thionine-dependent methyltransferase,Interpro:IPR006140 D-isomer specific 2-hydroxyacid dehydrogenase NAD-binding domain,Pfam:PF02826 2-Hacid_dh_C,Pfam:P
tscaffold7150_514712	BIO18,PRECIP_AUG	tscaffold7150	514712	0.13	unknown	NA	*PREDICTED: uncharacterized protein LOC103999048 isoform X1
tscaffold7219_572074	BIO7	tscaffold7219	572074	0.09	PITAhm_000006	intron	uninformative,Interpro:IPR002083 MATH,Interpro:IPR013069 BTB/POZ,Pfam:PF00651 BTB,Pfam:PF00917 MATH,note:complete
tscaffold7415_192171	MIN_OCT	tscaffold7415	192171	0.01	PITA_000022938	CDS	putative caltractin,Pfam:PF13833 EF-hand_8,note:complete
tscaffold7499_97924	MAX_DEC,MAX_JAN	tscaffold7499	97924	0.01	PITA_000049069	CDS	DNA-binding protein-like,Interpro:IPR014891 DWNN domain,Pfam:PF08783 DWNN,note:partial
tscaffold7515_458531	PRECIP_NOV	tscaffold7515	458531	0.02	unknown	NA	*hypothetical protein 0_13804_01, partial
tscaffold7541_46744	MAX_MAY	tscaffold7541	46744	0.17	PITA_000057267	5'UTR	ethylene-responsive transcription factor ERF016,no protein domains,note:complete
tscaffold7553_297896	BIO6,MIN_DEC,MIN_JAN	tscaffold7553	297896	0.01	unknown	NA	*HECT domain-containing protein-like protein, partial
tscaffold7599_61286	MAX_JUL	tscaffold7599	61286	0.03	PITA_000025749	CDS	uninformative,Interpro:IPR012850 Alpha-amylase C-terminal beta-sheet,Pfam:PF07821 Alpha-amyl_C2,note:complete
tscaffold7716_2925	MIN_FEB	tscaffold7716	2925	0.02	unknown	NA	*RecName: Full=Gamma-humulene synthase
tscaffold788_828759	BIO18,BIO6,MIN_DEC,MIN_JAN,PRECIP_JUN	tscaffold788	828759	0.05	PITA_000000811	CDS	non-annotated model,Interpro:IPR004158 Protein of unknown function DUF247 plant,Pfam:PF03140 DUF247,note:complete
tscaffold7920_235666	MIN_MAR	tscaffold7920	235666	0.01	PITA_000025194	CDS	PREDICTED: transmembrane 9 superfamily member 4-like,Interpro:IPR004240 Nonaspanin (TM9SF),Pfam:PF02990 EMP70,note:complete
tscaffold8092_10675	MAX_JUL	tscaffold8092	10675	0.3	PITA_000038511	intron	(-)-alpha-terpineol synthase,Interpro:IPR001906 Terpene synthase N-terminal domain,Interpro:IPR005630 Terpene synthase metal-binding domain,Pfam:PF01397 Terpene_synth,Pfam:PF03936 Terpene_synth_C,note:partial
tscaffold813_867613	MAX_JUN	tscaffold813	867613	0.01	PITA_000000242	intron	Auxin-induced protein 5NG4, putative,Interpro:IPR000620 Drug/metabolite transporter,Pfam:PF00892 EamA,note:complete
tscaffold8264_23775	PRECIP_JUL	tscaffold8264	23775	0.01	unknown	NA	*PREDICTED: protein NAP1 isoform X2
tscaffold8275_238489	PRECIP_JAN	tscaffold8275	238489	0.02	PITAhm_001009	intron	PREDICTED: protein TRANSPARENT TESTA 12-like,Interpro:IPR002528 Multi antimicrobial extrusion protein,Pfam:PF01554 MatE,note:complete
tscaffold8430_18089	MIN_MAR	tscaffold8430	18089	0.01	PITAhm_001638	CDS	uninformative,Interpro:IPR007087 Zinc finger C2H2,Pfam:PF00096 zf-C2H2,Pfam:PF13465 zf-H2C2_2,note:complete
aSNPs were named using scaffold name followed by the number of SNP position in the nucleotide sequence.
bMinor allele frequency.
cCDS - coding sequence, RS - regulatory sequence, UTR - untranslated region, NA – not available.
*For SNP that is not located in the annotated region, the flanking sequence 700 bp upstream and downstream of the SNP was used to query against the NCBI Genbank non-redundant protein database using blastx.

## Sheet: Table S3
TABLE S3 Outlier SNPs identified using SPA
SNPa	Contig or scaffold	Position	SPA_score	MAFb	Gene in the annotation file	Functional_positionc	Annotation
C25024156_383	C29317104_352	383	2.08317	0.4	unknown	NA	*PREDICTED: probable LRR receptor-like serine/threonine-protein kinase At3g47570 isoform X1
C26982840_86	C26982840	86	2.12862	0.44	unknown	NA	*CHAT2
C27228024_207	C27228024	207	1.9513	0.47	unknown	NA	*putative TIR-NBS-LRR protein
C27882420_391	C27882420	391	2.07847	0.4	unknown	NA	*ethylene response factor
C28592148_209	C28592148	209	1.93423	0.22	unknown	NA	*endo-beta-1,4-glucanase
C28606882_238	C28606882	238	1.89408	0.21	unknown	NA	*CYP720PB11
C28606882_287	C28606882	287	1.878	0.22	unknown	NA	*CYP720PB11
C29290460_199	C29290460	199	1.8562	0.3	unknown	NA	*sucrose synthase 2 isoform X1
C29963740_535	C29963740	535	1.86676	0.31	unknown	NA	*PREDICTED: LRR receptor-like serine/threonine-protein kinase GSO1
C30001084_327	C30001084	327	2.0531	0.41	unknown	NA	*probable LRR receptor-like serine/threonine-protein kinase At1g12460
C30549864_625	C30549864	625	2.07484	0.2	unknown	NA	*cytochrome P450 86B1
C30549864_714	C30549864	714	2.10396	0.21	unknown	NA	*cytochrome P450 86B1
C30549864_801	C30549864	801	2.18877	0.21	unknown	NA	*cytochrome P450 86B1
C30979100_1302	C30979100	1302	1.9416	0.12	unknown	NA	*transcription factor ORG2 isoform X1
C31253038_3755	C31253038	3755	3.07714	0.27	unknown	NA	*RecName: Full=Monofunctional isopimaradiene synthase, chloroplastic;
C31253038_3759	C31253038	3759	3.07452	0.27	unknown	NA	*RecName: Full=Monofunctional isopimaradiene synthase, chloroplastic;
C31253038_3871	C31253038	3871	3.06498	0.27	unknown	NA	*RecName: Full=Monofunctional isopimaradiene synthase, chloroplastic;
C31253038_3934	C31253038	3934	3.0972	0.27	unknown	NA	*RecName: Full=Monofunctional isopimaradiene synthase, chloroplastic;
C31253038_4025	C31253038	4025	3.1665	0.28	unknown	NA	*RecName: Full=Monofunctional isopimaradiene synthase, chloroplastic;
C31253038_4218	C31253038	4218	3.0933	0.39	unknown	NA	*RecName: Full=Monofunctional isopimaradiene synthase, chloroplastic;
C31253038_4325	C31253038	4325	1.86368	0.22	unknown	NA	*RecName: Full=Monofunctional isopimaradiene synthase, chloroplastic;
C31253038_4339	C31253038	4339	1.91939	0.22	unknown	NA	*RecName: Full=Monofunctional isopimaradiene synthase, chloroplastic;
C31253038_4371	C31253038	4371	1.87079	0.22	unknown	NA	*RecName: Full=Monofunctional isopimaradiene synthase, chloroplastic;
C31253038_4382	C31253038	4382	3.14031	0.29	unknown	NA	*RecName: Full=Monofunctional isopimaradiene synthase, chloroplastic;
C31266982_665	C31266982	665	2.06643	0.31	unknown	NA	*unknown
C31266982_874	C31266982	874	2.11562	0.33	unknown	NA	*unknown
C31266982_936	C31266982	936	2.03422	0.29	unknown	NA	*unknown
C31266982_984	C31266982	984	2.08876	0.33	unknown	NA	*unknown
C31266982_1001	C31266982	1001	2.14622	0.32	unknown	NA	*unknown
C31329574_5061	C31329574	5061	1.90326	0.28	unknown	NA	*PREDICTED: indole-3-acetate O-methyltransferase 1
C31449244_713	C31449244	713	1.97474	0.36	unknown	NA	*calcium-transporting ATPase 8, plasma membrane-type-like
C31502170_3569	C31502170	3569	2.27432	0.28	unknown	NA	*endo-beta-1,4-glucanase
C31502170_3757	C31502170	3757	2.20037	0.3	unknown	NA	*endo-beta-1,4-glucanase
C31502170_3917	C31502170	3917	1.88336	0.35	unknown	NA	*endo-beta-1,4-glucanase
C31502170_3955	C31502170	3955	2.02755	0.3	unknown	NA	*endo-beta-1,4-glucanase
C31510534_5072	C31510534	5072	2.05384	0.38	unknown	NA	*PREDICTED: UDP-glycosyltransferase 83A1
C31765000_4074	C31765000	4074	2.20308	0.42	PITA_000096660	CDS	PREDICTED: protein BUD31 homolog 1-like,Interpro:IPR001748 G10 protein,Pfam:PF01125 G10,note:complete
C31774006_6939	C31774006	6939	1.89117	0.23	PITA_000096515	CDS	leucine-rich repeat receptor-like serine/threonine-protein kinase BAM1,Interpro:IPR000719 Protein kinase domain,Interpro:IPR001611 Leucine-rich repeat,Interpro:IPR013210 Leucine-rich repeat-containing N-terminal type 2,Pfam:PF00069 Pkinase,Pfam:PF0056
C31774006_6959	C31774006	6959	1.91706	0.38	PITA_000096515	CDS	leucine-rich repeat receptor-like serine/threonine-protein kinase BAM1,Interpro:IPR000719 Protein kinase domain,Interpro:IPR001611 Leucine-rich repeat,Interpro:IPR013210 Leucine-rich repeat-containing N-terminal type 2,Pfam:PF00069 Pkinase,Pfam:PF0056
C31774006_7200	C31774006	7200	2.03175	0.4	PITA_000096515	CDS	leucine-rich repeat receptor-like serine/threonine-protein kinase BAM1,Interpro:IPR000719 Protein kinase domain,Interpro:IPR001611 Leucine-rich repeat,Interpro:IPR013210 Leucine-rich repeat-containing N-terminal type 2,Pfam:PF00069 Pkinase,Pfam:PF0056
C31774006_8930	C31774006	8930	2.35164	0.21	PITA_000096515	CDS	leucine-rich repeat receptor-like serine/threonine-protein kinase BAM1,Interpro:IPR000719 Protein kinase domain,Interpro:IPR001611 Leucine-rich repeat,Interpro:IPR013210 Leucine-rich repeat-containing N-terminal type 2,Pfam:PF00069 Pkinase,Pfam:PF0056
C31774006_8944	C31774006	8944	1.97943	0.27	PITA_000096515	CDS	leucine-rich repeat receptor-like serine/threonine-protein kinase BAM1,Interpro:IPR000719 Protein kinase domain,Interpro:IPR001611 Leucine-rich repeat,Interpro:IPR013210 Leucine-rich repeat-containing N-terminal type 2,Pfam:PF00069 Pkinase,Pfam:PF0056
C31777632_352	C31777632	352	1.9533	0.38	PITA_000096452	CDS	PREDICTED: chaperone protein dnaJ 10-like,Interpro:IPR026894 DNAJ-containing protein X-domain,Pfam:PF14308 DnaJ-X,note:partial
C31788700_2431	C31788700	2431	2.04879	0.19	PITA_000096289	intron	PREDICTED: endoglucanase 17,Interpro:IPR001701 Glycoside hydrolase family 9,Pfam:PF00759 Glyco_hydro_9,note:partial
C31788700_2897	C31788700	2897	2.08561	0.19	PITA_000096289	CDS	PREDICTED: endoglucanase 17,Interpro:IPR001701 Glycoside hydrolase family 9,Pfam:PF00759 Glyco_hydro_9,note:partial
C31809480_3881	C31809480	3881	2.28028	0.4	PITA_000095942	CDS	non-annotated model,Interpro:IPR004158 Protein of unknown function DUF247 plant,Pfam:PF03140 DUF247,note:partial
C31851644_7287	C31851644	7287	1.94869	0.41	PITA_000095252	CDS	LRR receptor-like serine/threonine-protein kinase GSO1,Interpro:IPR001245 Serine-threonine/tyrosine-protein kinase catalytic domain,Interpro:IPR001611 Leucine-rich repeat,Interpro:IPR013210 Leucine-rich repeat-containing N-terminal type 2,Interpro:IPR
C31851644_7415	C31851644	7415	1.94869	0.41	PITA_000095252	CDS	LRR receptor-like serine/threonine-protein kinase GSO1,Interpro:IPR001245 Serine-threonine/tyrosine-protein kinase catalytic domain,Interpro:IPR001611 Leucine-rich repeat,Interpro:IPR013210 Leucine-rich repeat-containing N-terminal type 2,Interpro:IPR
C31851644_7446	C31851644	7446	1.94869	0.41	PITA_000095252	CDS	LRR receptor-like serine/threonine-protein kinase GSO1,Interpro:IPR001245 Serine-threonine/tyrosine-protein kinase catalytic domain,Interpro:IPR001611 Leucine-rich repeat,Interpro:IPR013210 Leucine-rich repeat-containing N-terminal type 2,Interpro:IPR
C31851644_7475	C31851644	7475	1.90907	0.4	PITA_000095252	CDS	LRR receptor-like serine/threonine-protein kinase GSO1,Interpro:IPR001245 Serine-threonine/tyrosine-protein kinase catalytic domain,Interpro:IPR001611 Leucine-rich repeat,Interpro:IPR013210 Leucine-rich repeat-containing N-terminal type 2,Interpro:IPR
C31851644_11406	C31851644	11406	1.92786	0.4	PITA_000095252	3'UTR	LRR receptor-like serine/threonine-protein kinase GSO1,Interpro:IPR001245 Serine-threonine/tyrosine-protein kinase catalytic domain,Interpro:IPR001611 Leucine-rich repeat,Interpro:IPR013210 Leucine-rich repeat-containing N-terminal type 2,Interpro:IPR
C31851644_11418	C31851644	11418	1.92786	0.4	PITA_000095252	3'UTR	LRR receptor-like serine/threonine-protein kinase GSO1,Interpro:IPR001245 Serine-threonine/tyrosine-protein kinase catalytic domain,Interpro:IPR001611 Leucine-rich repeat,Interpro:IPR013210 Leucine-rich repeat-containing N-terminal type 2,Interpro:IPR
C31917748_13363	C31917748	13363	2.43879	0.35	PITA_000093911	CDS	PREDICTED: S-adenosylmethionine decarboxylase proenzyme isoform X2,Interpro:IPR001985 S-adenosylmethionine decarboxylase,Pfam:PF01536 SAM_decarbox,note:complete
C31917748_13373	C31917748	13373	2.25219	0.35	PITA_000093911	CDS	PREDICTED: S-adenosylmethionine decarboxylase proenzyme isoform X2,Interpro:IPR001985 S-adenosylmethionine decarboxylase,Pfam:PF01536 SAM_decarbox,note:complete
C31917748_13445	C31917748	13445	2.2325	0.35	PITA_000093911	CDS	PREDICTED: S-adenosylmethionine decarboxylase proenzyme isoform X2,Interpro:IPR001985 S-adenosylmethionine decarboxylase,Pfam:PF01536 SAM_decarbox,note:complete
C31963830_5234	C31963830	5234	1.86086	0.22	PITA_000092849	CDS	adenosylhomocysteinase 2,Interpro:IPR000043 Adenosylhomocysteinase,Interpro:IPR015878 S-adenosyl-L-homocysteine hydrolase NAD binding domain,Pfam:PF00670 AdoHcyase_NAD,Pfam:PF05221 AdoHcyase,note:partial
C31966938_10926	C31966938	10926	2.5962	0.3	PITA_000092755	5'RS	beta-1,3-glucanase precursor, putative,Interpro:IPR000490 Glycoside hydrolase family 17,Pfam:PF00332 Glyco_hydro_17,note:partial
C31966938_11140	C31966938	11140	2.58656	0.2	PITA_000092755	intron	beta-1,3-glucanase precursor, putative,Interpro:IPR000490 Glycoside hydrolase family 17,Pfam:PF00332 Glyco_hydro_17,note:partial
C32008672_12541	C32008672	12541	1.90209	0.35	unknown	NA	*PREDICTED: F-box/kelch-repeat protein At2g44130
C32009746_3920	C32009746	3920	2.17451	0.45	PITA_000091667	CDS	MtN3 protein-like,Pfam:PF03083 MtN3_slv,note:complete
C32026404_671	C32026404	671	1.90773	0.4	PITA_000091224	CDS	uninformative,Interpro:IPR006458 Ovate protein family C-terminal,Pfam:PF04844 Ovate,note:complete
C32035746_11908	C32035746	11908	1.94177	0.42	unknown	NA	*PREDICTED: E3 ubiquitin-protein ligase UPL1-like
C32035958_15858	C32035958	15858	1.87738	0.4	PITA_000090956	3'RS	histone HTB11,Interpro:IPR007125 Histone core,Pfam:PF00125 Histone,note:complete
C32040260_16643	C32040260	16643	1.90146	0.38	PITA_000090826	CDS	PREDICTED: carotenoid 9,10(9',10')-cleavage dioxygenase 1-like,Interpro:IPR004294 Carotenoid oxygenase,Interpro:IPR016073 SKP1 component POZ domain,Pfam:PF03055 RPE65,Pfam:PF03931 Skp1_POZ,note:complete
C32149882_4849	C32149882	4849	1.84994	0.4	unknown	NA	*12-oxophytodienoate reductase 7
C32233530_21357	C32233530	21357	1.85872	0.25	PITA_000083693	intron	grpE like protein,Interpro:IPR000740 GrpE nucleotide exchange factor,Pfam:PF01025 GrpE,note:complete
C32262250_896	C32262250	896	2.01314	0.13	PITA_000082257	3'RS	PREDICTED: LRR receptor-like serine/threonine-protein kinase FLS2-like,Interpro:IPR001611 Leucine-rich repeat,Interpro:IPR013210 Leucine-rich repeat-containing N-terminal type 2,Pfam:PF00560 LRR_1,Pfam:PF08263 LRRNT_2,note:complete
C32262250_944	C32262250	944	1.87163	0.21	PITA_000082257	CDS	PREDICTED: LRR receptor-like serine/threonine-protein kinase FLS2-like,Interpro:IPR001611 Leucine-rich repeat,Interpro:IPR013210 Leucine-rich repeat-containing N-terminal type 2,Pfam:PF00560 LRR_1,Pfam:PF08263 LRRNT_2,note:complete
C32262250_1070	C32262250	1070	1.88805	0.21	PITA_000082257	CDS	PREDICTED: LRR receptor-like serine/threonine-protein kinase FLS2-like,Interpro:IPR001611 Leucine-rich repeat,Interpro:IPR013210 Leucine-rich repeat-containing N-terminal type 2,Pfam:PF00560 LRR_1,Pfam:PF08263 LRRNT_2,note:complete
C32262250_2994	C32262250	2994	1.89964	0.2	PITA_000082257	CDS	PREDICTED: LRR receptor-like serine/threonine-protein kinase FLS2-like,Interpro:IPR001611 Leucine-rich repeat,Interpro:IPR013210 Leucine-rich repeat-containing N-terminal type 2,Pfam:PF00560 LRR_1,Pfam:PF08263 LRRNT_2,note:complete
C32300246_18308	C32300246	18308	1.92984	0.45	PITA_000080285	5'UTR	PREDICTED: NADP-dependent glyceraldehyde-3-phosphate dehydrogenase,Interpro:IPR015590 Aldehyde dehydrogenase domain,Pfam:PF00171 Aldedh,note:partial
C32300246_18390	C32300246	18390	1.94766	0.45	PITA_000080285	5'UTR	PREDICTED: NADP-dependent glyceraldehyde-3-phosphate dehydrogenase,Interpro:IPR015590 Aldehyde dehydrogenase domain,Pfam:PF00171 Aldedh,note:partial
C32300246_20426	C32300246	20426	1.91169	0.45	PITA_000080285	intron	PREDICTED: NADP-dependent glyceraldehyde-3-phosphate dehydrogenase,Interpro:IPR015590 Aldehyde dehydrogenase domain,Pfam:PF00171 Aldedh,note:partial
C32300246_20467	C32300246	20467	1.91169	0.45	PITA_000080285	intron	PREDICTED: NADP-dependent glyceraldehyde-3-phosphate dehydrogenase,Interpro:IPR015590 Aldehyde dehydrogenase domain,Pfam:PF00171 Aldedh,note:partial
C32300246_22549	C32300246	22549	1.91169	0.45	PITA_000080285	intron	PREDICTED: NADP-dependent glyceraldehyde-3-phosphate dehydrogenase,Interpro:IPR015590 Aldehyde dehydrogenase domain,Pfam:PF00171 Aldedh,note:partial
C32300246_22862	C32300246	22862	1.91169	0.45	PITA_000080285	intron	PREDICTED: NADP-dependent glyceraldehyde-3-phosphate dehydrogenase,Interpro:IPR015590 Aldehyde dehydrogenase domain,Pfam:PF00171 Aldedh,note:partial
C32300246_24271	C32300246	24271	1.93917	0.44	PITA_000080285	3'UTR	PREDICTED: NADP-dependent glyceraldehyde-3-phosphate dehydrogenase,Interpro:IPR015590 Aldehyde dehydrogenase domain,Pfam:PF00171 Aldedh,note:partial
C32300246_24306	C32300246	24306	1.87503	0.45	PITA_000080285	3'UTR	PREDICTED: NADP-dependent glyceraldehyde-3-phosphate dehydrogenase,Interpro:IPR015590 Aldehyde dehydrogenase domain,Pfam:PF00171 Aldedh,note:partial
C32300246_24409	C32300246	24409	1.89502	0.44	PITA_000080285	3'UTR	PREDICTED: NADP-dependent glyceraldehyde-3-phosphate dehydrogenase,Interpro:IPR015590 Aldehyde dehydrogenase domain,Pfam:PF00171 Aldedh,note:partial
C32302286_13707	C32302286	13707	1.92609	0.36	PITA_000080185	intron	non-annotated model,no protein domains,note:partial
C32337354_20105	C32337354	20105	1.99093	0.46	PITA_000078573	CDS	tubulin alpha-1 chain,Interpro:IPR003008 Tubulin/FtsZ GTPase domain,Pfam:PF00091 Tubulin,note:complete
C32337354_20110	C32337354	20110	1.96375	0.46	PITA_000078573	CDS	tubulin alpha-1 chain,Interpro:IPR003008 Tubulin/FtsZ GTPase domain,Pfam:PF00091 Tubulin,note:complete
C32337354_20115	C32337354	20115	2.05172	0.47	PITA_000078573	CDS	tubulin alpha-1 chain,Interpro:IPR003008 Tubulin/FtsZ GTPase domain,Pfam:PF00091 Tubulin,note:complete
C32337354_20276	C32337354	20276	2.09832	0.46	PITA_000078573	CDS	tubulin alpha-1 chain,Interpro:IPR003008 Tubulin/FtsZ GTPase domain,Pfam:PF00091 Tubulin,note:complete
C32337354_20705	C32337354	20705	1.93803	0.46	PITA_000078573	CDS	tubulin alpha-1 chain,Interpro:IPR003008 Tubulin/FtsZ GTPase domain,Pfam:PF00091 Tubulin,note:complete
C32337354_20720	C32337354	20720	1.88738	0.47	PITA_000078573	CDS	tubulin alpha-1 chain,Interpro:IPR003008 Tubulin/FtsZ GTPase domain,Pfam:PF00091 Tubulin,note:complete
C32337354_20727	C32337354	20727	2.00641	0.46	PITA_000078573	CDS	tubulin alpha-1 chain,Interpro:IPR003008 Tubulin/FtsZ GTPase domain,Pfam:PF00091 Tubulin,note:complete
C32337354_21149	C32337354	21149	2.06558	0.46	PITA_000078573	5'RS	tubulin alpha-1 chain,Interpro:IPR003008 Tubulin/FtsZ GTPase domain,Pfam:PF00091 Tubulin,note:complete
C32337354_21166	C32337354	21166	1.99653	0.45	PITA_000078573	5'RS	tubulin alpha-1 chain,Interpro:IPR003008 Tubulin/FtsZ GTPase domain,Pfam:PF00091 Tubulin,note:complete
C32364026_24714	C32364026	24714	1.9233	0.43	PITA_000077034	intron	PREDICTED: probable serine/threonine-protein kinase WNK4-like,Interpro:IPR000719 Protein kinase domain,Pfam:PF00069 Pkinase,note:partial
C32364944_24569	C32364944	24569	1.88693	0.34	PITA_000076969	CDS	uninformative,Interpro:IPR012001 Thiamine pyrophosphate enzyme N-terminal TPP-binding domain,Pfam:PF02776 TPP_enzyme_N,note:partial
C32366818_32446	C32366818	32446	1.89982	0.43	PITA_000076842	CDS	uninformative,no protein domains,note:complete
C32366818_32630	C32366818	32630	1.86909	0.41	PITA_000076842	CDS	uninformative,no protein domains,note:complete
C32366818_32745	C32366818	32745	1.99989	0.43	PITA_000076842	CDS	uninformative,no protein domains,note:complete
C32366818_32806	C32366818	32806	2.00397	0.43	PITA_000076842	CDS	uninformative,no protein domains,note:complete
C32366818_32837	C32366818	32837	1.99989	0.43	PITA_000076842	CDS	uninformative,no protein domains,note:complete
C32366818_32893	C32366818	32893	2.01611	0.43	PITA_000076842	CDS	uninformative,no protein domains,note:complete
C32366818_32910	C32366818	32910	1.85604	0.44	PITA_000076842	CDS	uninformative,no protein domains,note:complete
C32370550_7436	C32370550	7436	1.92283	0.15	PITA_000076577	intron	PREDICTED: probable linoleate 9S-lipoxygenase 5-like,Interpro:IPR001024 PLAT/LH2 domain,Interpro:IPR013819 Lipoxygenase C-terminal,Pfam:PF00305 Lipoxygenase,Pfam:PF01477 PLAT,note:partial
C32370550_12314	C32370550	12314	1.99115	0.14	PITA_000076577	intron	PREDICTED: probable linoleate 9S-lipoxygenase 5-like,Interpro:IPR001024 PLAT/LH2 domain,Interpro:IPR013819 Lipoxygenase C-terminal,Pfam:PF00305 Lipoxygenase,Pfam:PF01477 PLAT,note:partial
C32370550_13170	C32370550	13170	2.27178	0.16	PITA_000076577	CDS	PREDICTED: probable linoleate 9S-lipoxygenase 5-like,Interpro:IPR001024 PLAT/LH2 domain,Interpro:IPR013819 Lipoxygenase C-terminal,Pfam:PF00305 Lipoxygenase,Pfam:PF01477 PLAT,note:partial
C32373164_32718	C32373164	32718	2.07379	0.42	PITA_000076386	CDS	MATE efflux family protein,Interpro:IPR002528 Multi antimicrobial extrusion protein,Pfam:PF01554 MatE,note:complete
C32425310_20820	C32425310	20820	2.00906	0.33	PITA_000072107	intron	PREDICTED: ABC transporter G family member 26,Interpro:IPR003439 ABC transporter-like,Interpro:IPR013525 ABC-2 type transporter,Pfam:PF00005 ABC_tran,Pfam:PF01061 ABC2_membrane,note:complete
C32425310_20999	C32425310	20999	2.00865	0.32	PITA_000072107	intron	PREDICTED: ABC transporter G family member 26,Interpro:IPR003439 ABC transporter-like,Interpro:IPR013525 ABC-2 type transporter,Pfam:PF00005 ABC_tran,Pfam:PF01061 ABC2_membrane,note:complete
C32429944_2825	C32429944	2825	2.11885	0.32	unknown	NA	*No significant similarity
C32441440_44505	C32441440	44505	2.23553	0.18	unknown	NA	*Sn1-specific diacylglycerol lipase alpha
C32441440_44937	C32441440	44937	2.58454	0.19	unknown	NA	*Sn1-specific diacylglycerol lipase alpha
C32441440_45147	C32441440	45147	2.30117	0.18	unknown	NA	*Sn1-specific diacylglycerol lipase alpha
C32442164_31922	C32442164	31922	1.96611	0.33	PITA_000070267	CDS	PREDICTED: pentatricopeptide repeat-containing protein At4g39530-like,Interpro:IPR002885 Pentatricopeptide repeat,Pfam:PF01535 PPR,note:complete
C32451032_16313	C32451032	16313	1.91406	0.45	PITA_000069207	intron	NAC domain containing protein 75,Interpro:IPR003441 NAC domain,Pfam:PF02365 NAM,note:partial
C32451032_16754	C32451032	16754	2.05572	0.47	PITA_000069207	CDS	NAC domain containing protein 75,Interpro:IPR003441 NAC domain,Pfam:PF02365 NAM,note:partial
C32451032_16802	C32451032	16802	2.08639	0.47	PITA_000069207	CDS	NAC domain containing protein 75,Interpro:IPR003441 NAC domain,Pfam:PF02365 NAM,note:partial
C32451032_16823	C32451032	16823	2.08639	0.47	PITA_000069207	CDS	NAC domain containing protein 75,Interpro:IPR003441 NAC domain,Pfam:PF02365 NAM,note:partial
C32467476_54938	C32467476	54938	2.02386	0.25	unknown	NA	*21.7 kDa class VI heat shock protein isoform X2
C32472754_19482	C32472754	19482	2.03629	0.43	PITA_000066587	CDS	non-annotated model,no protein domains,note:partial
C32472754_19524	C32472754	19524	1.99203	0.43	PITA_000066587	CDS	non-annotated model,no protein domains,note:partial
C32472754_19614	C32472754	19614	1.98552	0.43	PITA_000066587	CDS	non-annotated model,no protein domains,note:partial
C32480572_14550	C32480572	14550	2.02967	0.41	PITA_000065499	3'RS	PREDICTED: magnesium transporter MRS2-4 isoform X1,Interpro:IPR002523 Mg2+ transporter protein CorA-like/Zinc transport protein ZntB,Pfam:PF01544 CorA,note:partial
C32480572_14576	C32480572	14576	2.08192	0.42	PITA_000065499	3'RS	PREDICTED: magnesium transporter MRS2-4 isoform X1,Interpro:IPR002523 Mg2+ transporter protein CorA-like/Zinc transport protein ZntB,Pfam:PF01544 CorA,note:partial
C32480572_14924	C32480572	14924	2.04892	0.42	PITA_000065499	3'UTR	PREDICTED: magnesium transporter MRS2-4 isoform X1,Interpro:IPR002523 Mg2+ transporter protein CorA-like/Zinc transport protein ZntB,Pfam:PF01544 CorA,note:partial
C32480572_14952	C32480572	14952	2.07467	0.25	PITA_000065499	CDS	PREDICTED: magnesium transporter MRS2-4 isoform X1,Interpro:IPR002523 Mg2+ transporter protein CorA-like/Zinc transport protein ZntB,Pfam:PF01544 CorA,note:partial
C32480572_15185	C32480572	15185	2.05904	0.42	PITA_000065499	CDS	PREDICTED: magnesium transporter MRS2-4 isoform X1,Interpro:IPR002523 Mg2+ transporter protein CorA-like/Zinc transport protein ZntB,Pfam:PF01544 CorA,note:partial
C32480572_15209	C32480572	15209	1.88053	0.35	PITA_000065499	intron	PREDICTED: magnesium transporter MRS2-4 isoform X1,Interpro:IPR002523 Mg2+ transporter protein CorA-like/Zinc transport protein ZntB,Pfam:PF01544 CorA,note:partial
C32480572_24804	C32480572	24804	1.89221	0.38	PITA_000065499	intron	PREDICTED: magnesium transporter MRS2-4 isoform X1,Interpro:IPR002523 Mg2+ transporter protein CorA-like/Zinc transport protein ZntB,Pfam:PF01544 CorA,note:partial
C32480572_24921	C32480572	24921	1.99993	0.41	PITA_000065499	intron	PREDICTED: magnesium transporter MRS2-4 isoform X1,Interpro:IPR002523 Mg2+ transporter protein CorA-like/Zinc transport protein ZntB,Pfam:PF01544 CorA,note:partial
C32480572_24995	C32480572	24995	2.05904	0.42	PITA_000065499	CDS	PREDICTED: magnesium transporter MRS2-4 isoform X1,Interpro:IPR002523 Mg2+ transporter protein CorA-like/Zinc transport protein ZntB,Pfam:PF01544 CorA,note:partial
C32480572_25006	C32480572	25006	2.03083	0.41	PITA_000065499	CDS	PREDICTED: magnesium transporter MRS2-4 isoform X1,Interpro:IPR002523 Mg2+ transporter protein CorA-like/Zinc transport protein ZntB,Pfam:PF01544 CorA,note:partial
C32480572_25037	C32480572	25037	2.08949	0.41	PITA_000065499	CDS	PREDICTED: magnesium transporter MRS2-4 isoform X1,Interpro:IPR002523 Mg2+ transporter protein CorA-like/Zinc transport protein ZntB,Pfam:PF01544 CorA,note:partial
C32480572_25044	C32480572	25044	2.03083	0.41	PITA_000065499	CDS	PREDICTED: magnesium transporter MRS2-4 isoform X1,Interpro:IPR002523 Mg2+ transporter protein CorA-like/Zinc transport protein ZntB,Pfam:PF01544 CorA,note:partial
C32480572_25108	C32480572	25108	2.03083	0.41	PITA_000065499	5'RS	PREDICTED: magnesium transporter MRS2-4 isoform X1,Interpro:IPR002523 Mg2+ transporter protein CorA-like/Zinc transport protein ZntB,Pfam:PF01544 CorA,note:partial
C32480572_25200	C32480572	25200	2.0187	0.41	PITA_000065499	5'RS	PREDICTED: magnesium transporter MRS2-4 isoform X1,Interpro:IPR002523 Mg2+ transporter protein CorA-like/Zinc transport protein ZntB,Pfam:PF01544 CorA,note:partial
C32480572_42039	C32480572	42039	2.01223	0.42	PITA_000065500	3'RS	PREDICTED: 50S ribosomal protein L12, chloroplastic-like,Interpro:IPR013823 Ribosomal protein L7/L12 C-terminal,Pfam:PF00542 Ribosomal_L12,note:complete
C32480572_42491	C32480572	42491	2.05904	0.42	PITA_000065500	CDS	PREDICTED: 50S ribosomal protein L12, chloroplastic-like,Interpro:IPR013823 Ribosomal protein L7/L12 C-terminal,Pfam:PF00542 Ribosomal_L12,note:complete
C32480572_42559	C32480572	42559	2.03083	0.41	PITA_000065500	CDS	PREDICTED: 50S ribosomal protein L12, chloroplastic-like,Interpro:IPR013823 Ribosomal protein L7/L12 C-terminal,Pfam:PF00542 Ribosomal_L12,note:complete
C32480572_42635	C32480572	42635	2.05904	0.42	PITA_000065500	intron	PREDICTED: 50S ribosomal protein L12, chloroplastic-like,Interpro:IPR013823 Ribosomal protein L7/L12 C-terminal,Pfam:PF00542 Ribosomal_L12,note:complete
C32480572_45864	C32480572	45864	1.97525	0.4	PITA_000065500	5'RS	PREDICTED: 50S ribosomal protein L12, chloroplastic-like,Interpro:IPR013823 Ribosomal protein L7/L12 C-terminal,Pfam:PF00542 Ribosomal_L12,note:complete
C32485598_19197	C32485598	19197	1.95036	0.48	PITA_000064697	5'RS	PREDICTED: LOW QUALITY PROTEIN: expansin-A1-like,Interpro:IPR009009 RlpA-like double-psi beta-barrel domain,Pfam:PF03330 DPBB_1,note:complete
C32489810_47475	C32489810	47475	2.62894	0.38	PITA_000064023	CDS	putative bHLH transcription factor,Interpro:IPR011598 Myc-type basic helix-loop-helix (bHLH) domain,Pfam:PF00010 HLH,note:complete
C32489810_47512	C32489810	47512	3.16522	0.43	PITA_000064023	CDS	putative bHLH transcription factor,Interpro:IPR011598 Myc-type basic helix-loop-helix (bHLH) domain,Pfam:PF00010 HLH,note:complete
C32489810_47627	C32489810	47627	3.1883	0.43	PITA_000064023	intron	putative bHLH transcription factor,Interpro:IPR011598 Myc-type basic helix-loop-helix (bHLH) domain,Pfam:PF00010 HLH,note:complete
C32489810_47641	C32489810	47641	3.15788	0.43	PITA_000064023	intron	putative bHLH transcription factor,Interpro:IPR011598 Myc-type basic helix-loop-helix (bHLH) domain,Pfam:PF00010 HLH,note:complete
C32489810_47664	C32489810	47664	2.59753	0.38	PITA_000064023	intron	putative bHLH transcription factor,Interpro:IPR011598 Myc-type basic helix-loop-helix (bHLH) domain,Pfam:PF00010 HLH,note:complete
C32489810_47679	C32489810	47679	3.27576	0.45	PITA_000064023	intron	putative bHLH transcription factor,Interpro:IPR011598 Myc-type basic helix-loop-helix (bHLH) domain,Pfam:PF00010 HLH,note:complete
C32489810_48144	C32489810	48144	2.40339	0.39	PITA_000064023	intron	putative bHLH transcription factor,Interpro:IPR011598 Myc-type basic helix-loop-helix (bHLH) domain,Pfam:PF00010 HLH,note:complete
C32489810_48216	C32489810	48216	3.24273	0.44	PITA_000064023	CDS	putative bHLH transcription factor,Interpro:IPR011598 Myc-type basic helix-loop-helix (bHLH) domain,Pfam:PF00010 HLH,note:complete
C32489810_48540	C32489810	48540	3.28158	0.44	PITA_000064023	CDS	putative bHLH transcription factor,Interpro:IPR011598 Myc-type basic helix-loop-helix (bHLH) domain,Pfam:PF00010 HLH,note:complete
C32502704_58644	C32502704	58644	1.85761	0.38	PITA_000061632	5'RS	PREDICTED: MADS-box transcription factor 6-like,Interpro:IPR002100 Transcription factor MADS-box,Pfam:PF00319 SRF-TF,note:complete
C32516788_23565	C32516788	23565	2.23758	0.32	PITA_000058545	CDS	beta-1,3-glucanase precursor, putative,no protein domains,note:complete
C32516788_23643	C32516788	23643	2.32125	0.32	PITA_000058545	CDS	beta-1,3-glucanase precursor, putative,no protein domains,note:complete
C32516788_23684	C32516788	23684	2.25245	0.32	PITA_000058545	CDS	beta-1,3-glucanase precursor, putative,no protein domains,note:complete
C32516788_23729	C32516788	23729	2.32355	0.33	PITA_000058545	CDS	beta-1,3-glucanase precursor, putative,no protein domains,note:complete
C32516788_23817	C32516788	23817	2.20016	0.32	PITA_000058545	intron	beta-1,3-glucanase precursor, putative,no protein domains,note:complete
C32516788_24004	C32516788	24004	2.25473	0.31	PITA_000058545	CDS	beta-1,3-glucanase precursor, putative,no protein domains,note:complete
C32516788_24110	C32516788	24110	2.2842	0.32	PITA_000058546	3'RS	PREDICTED: glucan endo-1,3-beta-glucosidase 3-like,Interpro:IPR000490 Glycoside hydrolase family 17,Pfam:PF00332 Glyco_hydro_17,note:complete
C32516788_24363	C32516788	24363	2.18712	0.32	PITA_000058546	CDS	PREDICTED: glucan endo-1,3-beta-glucosidase 3-like,Interpro:IPR000490 Glycoside hydrolase family 17,Pfam:PF00332 Glyco_hydro_17,note:complete
C32516788_24547	C32516788	24547	2.28766	0.31	PITA_000058546	CDS	PREDICTED: glucan endo-1,3-beta-glucosidase 3-like,Interpro:IPR000490 Glycoside hydrolase family 17,Pfam:PF00332 Glyco_hydro_17,note:complete
C32516788_24604	C32516788	24604	2.28766	0.31	PITA_000058546	CDS	PREDICTED: glucan endo-1,3-beta-glucosidase 3-like,Interpro:IPR000490 Glycoside hydrolase family 17,Pfam:PF00332 Glyco_hydro_17,note:complete
C32516788_24772	C32516788	24772	2.18584	0.33	PITA_000058545	5'RS	beta-1,3-glucanase precursor, putative,no protein domains,note:complete
C32516788_24803	C32516788	24803	2.11294	0.32	PITA_000058545	5'RS	beta-1,3-glucanase precursor, putative,no protein domains,note:complete
C32516788_63384	C32516788	63384	1.89016	0.15	PITA_000058547	CDS	PREDICTED: probable carboxylesterase 18-like,Interpro:IPR013094 Alpha/beta hydrolase fold-3,Pfam:PF07859 Abhydrolase_3,note:complete
C32530314_46981	C32530314	46981	2.09397	0.48	PITA_000054669	intron	PREDICTED: mitochondrial-processing peptidase subunit alpha,Interpro:IPR007863 Peptidase M16 C-terminal domain,Interpro:IPR011765 Peptidase M16 N-terminal,Pfam:PF00675 Peptidase_M16,Pfam:PF05193 Peptidase_M16_C,note:partial
C32530314_71349	C32530314	71349	1.85739	0.41	PITA_000054669	intron	PREDICTED: mitochondrial-processing peptidase subunit alpha,Interpro:IPR007863 Peptidase M16 C-terminal domain,Interpro:IPR011765 Peptidase M16 N-terminal,Pfam:PF00675 Peptidase_M16,Pfam:PF05193 Peptidase_M16_C,note:partial
C32538618_9603	C32538618	9603	1.89171	0.41	PITA_000051522	3'RS	flavine-containing monoxygenase,Interpro:IPR020946 Flavin monooxygenase-like,Pfam:PF00743 FMO-like,note:complete
C32538618_46242	C32538618	46242	1.87153	0.42	PITA_000051523	CDS	PREDICTED: cinnamoyl-CoA reductase 2-like,no protein domains,note:complete
C32548118_57065	C32548118	57065	1.94483	0.37	PITA_000047156	CDS	PREDICTED: myb-related protein Hv1-like,Interpro:IPR001005 SANT/Myb domain,Pfam:PF00249 Myb_DNA-binding,note:partial
C32557778_122557	C32557778	122557	1.8553	0.27	PITA_000040947	3'RS	unknown,Interpro:IPR007750 Protein of unknown function DUF674,Pfam:PF05056 DUF674,note:partial
C32567426_69415	C32567426	69415	2.11965	0.14	PITA_000029182	CDS	PREDICTED: DNA repair protein XRCC3 homolog,Interpro:IPR013632 DNA recombination and repair protein Rad51 C-terminal,Pfam:PF08423 Rad51,note:partial
C32569954_277515	C32569954	277515	1.91307	0.2	PITA_000023736	CDS	PREDICTED: putative pentatricopeptide repeat-containing protein At3g08820 isoform X1,Interpro:IPR002885 Pentatricopeptide repeat,Pfam:PF01535 PPR,Pfam:PF13041 PPR_2,note:complete
C32572096_187013	C32572096	187013	2.01942	0.2	PITA_000016938	intron	PREDICTED: endoglucanase 9-like,Interpro:IPR001701 Glycoside hydrolase family 9,Pfam:PF00759 Glyco_hydro_9,note:complete
C32573858_1111258	C32573858	1111258	1.96245	0.15	PITA_000002103	5'UTR	PREDICTED: LOW QUALITY PROTEIN: transcription factor bHLH145-like,no protein domains,note:partial
scaffold101172_166902	scaffold101172	166902	1.90887	0.4	PITA_000029414	3'RS	PREDICTED: naringenin,2-oxoglutarate 3-dioxygenase-like,Interpro:IPR005123 Oxoglutarate/iron-dependent dioxygenase,Interpro:IPR026992 Non-haem dioxygenase N-terminal domain,Pfam:PF03171 2OG-FeII_Oxy,Pfam:PF14226 DIOX_N,note:partial
scaffold101172_167024	scaffold101172	167024	1.8522	0.24	PITA_000029414	3'UTR	PREDICTED: naringenin,2-oxoglutarate 3-dioxygenase-like,Interpro:IPR005123 Oxoglutarate/iron-dependent dioxygenase,Interpro:IPR026992 Non-haem dioxygenase N-terminal domain,Pfam:PF03171 2OG-FeII_Oxy,Pfam:PF14226 DIOX_N,note:partial
scaffold102304.1_278852	scaffold102304.1	278852	1.95503	0.15	PITA_000021988	intron	heat shock protein 70B,Interpro:IPR013126 Heat shock protein 70 family,Pfam:PF00012 HSP70,note:partial
scaffold102304.1_278972	scaffold102304.1	278972	1.88715	0.15	PITA_000021988	CDS	heat shock protein 70B,Interpro:IPR013126 Heat shock protein 70 family,Pfam:PF00012 HSP70,note:partial
scaffold102304.1_279257	scaffold102304.1	279257	1.89398	0.14	PITA_000021988	CDS	heat shock protein 70B,Interpro:IPR013126 Heat shock protein 70 family,Pfam:PF00012 HSP70,note:partial
scaffold102304.1_279282	scaffold102304.1	279282	2.00927	0.22	PITA_000021988	CDS	heat shock protein 70B,Interpro:IPR013126 Heat shock protein 70 family,Pfam:PF00012 HSP70,note:partial
scaffold102304.1_279456	scaffold102304.1	279456	1.91767	0.17	PITA_000021988	CDS	heat shock protein 70B,Interpro:IPR013126 Heat shock protein 70 family,Pfam:PF00012 HSP70,note:partial
scaffold103198.2_34561	scaffold103198.2	34561	2.36228	0.3	unknown	NA	*No significant similarity
scaffold10517.1_28140	scaffold10517.1	28140	1.97899	0.24	unknown	NA	*RecName: Full=Monofunctional isopimaradiene synthase, chloroplastic
scaffold10517.2_15925	scaffold10517.2	15925	1.91145	0.23	PITA_000048496	5'RS	terpene synthase,no protein domains,note:complete
scaffold10517.2_15958	scaffold10517.2	15958	1.8655	0.23	PITA_000048496	5'RS	terpene synthase,no protein domains,note:complete
scaffold10517.2_16004	scaffold10517.2	16004	1.89197	0.23	PITA_000048496	5'RS	terpene synthase,no protein domains,note:complete
scaffold10517.2_28620	scaffold10517.2	28620	1.84458	0.22	PITA_000048497	5'RS	PREDICTED: abietadienol/abietadienal oxidase-like,Interpro:IPR001128 Cytochrome P450,Pfam:PF00067 p450,note:complete
scaffold10517.2_28698	scaffold10517.2	28698	1.87783	0.22	PITA_000048497	intron	PREDICTED: abietadienol/abietadienal oxidase-like,Interpro:IPR001128 Cytochrome P450,Pfam:PF00067 p450,note:complete
scaffold10517.2_28712	scaffold10517.2	28712	1.86015	0.22	PITA_000048497	intron	PREDICTED: abietadienol/abietadienal oxidase-like,Interpro:IPR001128 Cytochrome P450,Pfam:PF00067 p450,note:complete
scaffold10517.2_28764	scaffold10517.2	28764	1.89938	0.22	PITA_000048497	intron	PREDICTED: abietadienol/abietadienal oxidase-like,Interpro:IPR001128 Cytochrome P450,Pfam:PF00067 p450,note:complete
scaffold10517.2_31991	scaffold10517.2	31991	1.8691	0.22	PITA_000048497	intron	PREDICTED: abietadienol/abietadienal oxidase-like,Interpro:IPR001128 Cytochrome P450,Pfam:PF00067 p450,note:complete
scaffold10517.2_32023	scaffold10517.2	32023	1.86371	0.21	PITA_000048497	intron	PREDICTED: abietadienol/abietadienal oxidase-like,Interpro:IPR001128 Cytochrome P450,Pfam:PF00067 p450,note:complete
scaffold10517.2_32056	scaffold10517.2	32056	1.87136	0.23	PITA_000048497	intron	PREDICTED: abietadienol/abietadienal oxidase-like,Interpro:IPR001128 Cytochrome P450,Pfam:PF00067 p450,note:complete
scaffold10517.2_58212	scaffold10517.2	58212	1.91279	0.19	PITA_000048497	CDS	PREDICTED: abietadienol/abietadienal oxidase-like,Interpro:IPR001128 Cytochrome P450,Pfam:PF00067 p450,note:complete
scaffold10517.2_76635	scaffold10517.2	76635	1.85755	0.21	PITA_000048497	intron	PREDICTED: abietadienol/abietadienal oxidase-like,Interpro:IPR001128 Cytochrome P450,Pfam:PF00067 p450,note:complete
scaffold10517.2_76700	scaffold10517.2	76700	1.89673	0.22	PITA_000048497	CDS	PREDICTED: abietadienol/abietadienal oxidase-like,Interpro:IPR001128 Cytochrome P450,Pfam:PF00067 p450,note:complete
scaffold10517.2_78051	scaffold10517.2	78051	1.90639	0.22	PITA_000048497	intron	PREDICTED: abietadienol/abietadienal oxidase-like,Interpro:IPR001128 Cytochrome P450,Pfam:PF00067 p450,note:complete
scaffold106307.2_53247	scaffold106307.2	53247	1.8497	0.2	PITA_000046308	intron	PREDICTED: BEL1-like homeodomain protein 4-like,Interpro:IPR006563 POX domain,Interpro:IPR008422 Homeobox KN domain,Pfam:PF05920 Homeobox_KN,Pfam:PF07526 POX,note:partial
scaffold106333.5_18744	scaffold106333.5	18744	1.87223	0.21	PITA_000061801	intron	PREDICTED: ABC transporter C family member 4,Interpro:IPR002222 Ribosomal protein S19/S15,Pfam:PF00203 Ribosomal_S19,note:complete
scaffold106333.5_18776	scaffold106333.5	18776	1.99802	0.17	PITA_000061801	intron	PREDICTED: ABC transporter C family member 4,Interpro:IPR002222 Ribosomal protein S19/S15,Pfam:PF00203 Ribosomal_S19,note:complete
scaffold106333.5_18850	scaffold106333.5	18850	1.94842	0.22	PITA_000061801	CDS	PREDICTED: ABC transporter C family member 4,Interpro:IPR002222 Ribosomal protein S19/S15,Pfam:PF00203 Ribosomal_S19,note:complete
scaffold112798.3_138709	scaffold112798.3	138709	1.95568	0.15	unknown	NA	*hypothetical protein KFL_007680020
scaffold112798.3_139112	scaffold112798.3	139112	1.87029	0.15	unknown	NA	*hypothetical protein KFL_007680020
scaffold11634_78978	scaffold11634	78978	1.91828	0.5	PITA_000036449	intron	PREDICTED: exostosin-2-like,Interpro:IPR015338 EXTL2 alpha-14-N-acetylhexosaminyltransferase,Pfam:PF09258 Glyco_transf_64,note:complete
scaffold11634_84223	scaffold11634	84223	1.897	0.48	PITA_000036449	intron	PREDICTED: exostosin-2-like,Interpro:IPR015338 EXTL2 alpha-14-N-acetylhexosaminyltransferase,Pfam:PF09258 Glyco_transf_64,note:complete
scaffold11634_84262	scaffold11634	84262	1.88727	0.48	PITA_000036449	intron	PREDICTED: exostosin-2-like,Interpro:IPR015338 EXTL2 alpha-14-N-acetylhexosaminyltransferase,Pfam:PF09258 Glyco_transf_64,note:complete
scaffold120204.1_14649	scaffold120204.1	14649	1.9686	0.44	unknown	NA	*Twinkle homolog protein chloroplastic/mitochondrial
scaffold123928.1_2683	scaffold123928.1	2683	1.91672	0.21	PITA_000064222	CDS	terpene synthase-related protein,Interpro:IPR005630 Terpene synthase metal-binding domain,Pfam:PF03936 Terpene_synth_C,note:complete
scaffold123928.1_2944	scaffold123928.1	2944	1.93678	0.22	PITA_000064222	CDS	terpene synthase-related protein,Interpro:IPR005630 Terpene synthase metal-binding domain,Pfam:PF03936 Terpene_synth_C,note:complete
scaffold137251_14985	scaffold137251	14985	1.90584	0.22	PITA_000050806	intron	steroid 22-alpha-hydroxylase, putative,Interpro:IPR001128 Cytochrome P450,Pfam:PF00067 p450,note:complete
scaffold137251_15088	scaffold137251	15088	1.89044	0.23	PITA_000050806	intron	steroid 22-alpha-hydroxylase, putative,Interpro:IPR001128 Cytochrome P450,Pfam:PF00067 p450,note:complete
scaffold137251_15450	scaffold137251	15450	1.86088	0.21	PITA_000050806	CDS	steroid 22-alpha-hydroxylase, putative,Interpro:IPR001128 Cytochrome P450,Pfam:PF00067 p450,note:complete
scaffold137251_15707	scaffold137251	15707	1.91436	0.2	PITA_000050806	intron	steroid 22-alpha-hydroxylase, putative,Interpro:IPR001128 Cytochrome P450,Pfam:PF00067 p450,note:complete
scaffold138795.2_90496	scaffold138795.2	90496	2.50066	0.38	PITA_000054542	3'UTR	PREDICTED: nitrile-specifier protein 5-like,Pfam:PF13415 Kelch_3,note:partial
scaffold138795.2_90505	scaffold138795.2	90505	2.54045	0.37	PITA_000054542	3'UTR	PREDICTED: nitrile-specifier protein 5-like,Pfam:PF13415 Kelch_3,note:partial
scaffold138795.2_90551	scaffold138795.2	90551	1.99612	0.32	PITA_000054542	3'UTR	PREDICTED: nitrile-specifier protein 5-like,Pfam:PF13415 Kelch_3,note:partial
scaffold138795.2_90640	scaffold138795.2	90640	2.49746	0.38	PITA_000054542	intron	PREDICTED: nitrile-specifier protein 5-like,Pfam:PF13415 Kelch_3,note:partial
scaffold138795.2_90692	scaffold138795.2	90692	2.01437	0.31	PITA_000054542	intron	PREDICTED: nitrile-specifier protein 5-like,Pfam:PF13415 Kelch_3,note:partial
scaffold138795.3_724	scaffold138795.3	724	2.00968	0.31	unknown	NA	*hypothetical protein SELMODRAFT_79877
scaffold138795.3_803	scaffold138795.3	803	1.86496	0.29	unknown	NA	*hypothetical protein SELMODRAFT_79877
scaffold142135.1_195306	scaffold142135.1	195306	1.91058	0.35	PITA_000020033	CDS	PREDICTED: ferredoxin-thioredoxin reductase catalytic chain, chloroplastic-like,Interpro:IPR004209 Ferredoxin thioredoxin reductase beta subunit domain,Pfam:PF02943 FeThRed_B,note:complete
scaffold145673_41874	scaffold145673	41874	1.85759	0.35	PITA_000033178	CDS	putative kinesin light chain,Pfam:PF13374 TPR_10,Pfam:PF13424 TPR_12,note:partial
scaffold145673_41997	scaffold145673	41997	1.85759	0.35	PITA_000033178	CDS	putative kinesin light chain,Pfam:PF13374 TPR_10,Pfam:PF13424 TPR_12,note:partial
scaffold145673_108338	scaffold145673	108338	1.89737	0.36	PITA_000033179	3'RS	PREDICTED: putative pentatricopeptide repeat-containing protein At3g23330-like,Interpro:IPR002885 Pentatricopeptide repeat,Pfam:PF01535 PPR,Pfam:PF13041 PPR_2,Pfam:PF14432 DYW_deaminase,note:complete
scaffold145673_108498	scaffold145673	108498	1.99288	0.47	PITA_000033179	intron	PREDICTED: putative pentatricopeptide repeat-containing protein At3g23330-like,Interpro:IPR002885 Pentatricopeptide repeat,Pfam:PF01535 PPR,Pfam:PF13041 PPR_2,Pfam:PF14432 DYW_deaminase,note:complete
scaffold145673_111071	scaffold145673	111071	2.00427	0.47	PITA_000033179	intron	PREDICTED: putative pentatricopeptide repeat-containing protein At3g23330-like,Interpro:IPR002885 Pentatricopeptide repeat,Pfam:PF01535 PPR,Pfam:PF13041 PPR_2,Pfam:PF14432 DYW_deaminase,note:complete
scaffold145673_112290	scaffold145673	112290	1.88874	0.35	PITA_000033179	CDS	PREDICTED: putative pentatricopeptide repeat-containing protein At3g23330-like,Interpro:IPR002885 Pentatricopeptide repeat,Pfam:PF01535 PPR,Pfam:PF13041 PPR_2,Pfam:PF14432 DYW_deaminase,note:complete
scaffold145673_112647	scaffold145673	112647	1.89363	0.36	unknown	NA	*pentatricopeptide repeat-containing protein At3g16610 isoform X1
scaffold145948_53597	scaffold145948	53597	1.86256	0.39	PITA_000044419	intron	PREDICTED: asparagine synthetase,Interpro:IPR001962 Asparagine synthase,Pfam:PF00733 Asn_synthase,note:partial
scaffold146676.1_20210	scaffold146676.1	20210	1.9794	0.25	PITA_000070020	CDS	PREDICTED: probable endo-1,4-beta-xylanase C-like,Interpro:IPR001000 Glycoside hydrolase family 10,Pfam:PF00331 Glyco_hydro_10,note:complete
scaffold146782.2_28150	scaffold146782.2	28150	1.94515	0.49	PITA_000045537	CDS	PREDICTED: GDP-Man:Man(3)GlcNAc(2)-PP-Dol alpha-1,2-mannosyltransferase-like,Interpro:IPR001296 Glycosyl transferase family 1,Pfam:PF00534 Glycos_transf_1,note:complete
scaffold155098_61375	scaffold155098	61375	1.8546	0.15	unknown	NA	*RecName: Full=Monofunctional isopimaradiene synthase, chloroplastic
scaffold155098_61608	scaffold155098	61608	1.84677	0.22	unknown	NA	*RecName: Full=Monofunctional isopimaradiene synthase, chloroplastic
scaffold155098_61648	scaffold155098	61648	1.84677	0.22	unknown	NA	*RecName: Full=Monofunctional isopimaradiene synthase, chloroplastic
scaffold155098_62059	scaffold155098	62059	1.96695	0.2	unknown	NA	*RecName: Full=Monofunctional isopimaradiene synthase, chloroplastic
scaffold155098_62071	scaffold155098	62071	1.91567	0.2	unknown	NA	*RecName: Full=Monofunctional isopimaradiene synthase, chloroplastic
scaffold155098_144914	scaffold155098	144914	1.84501	0.21	PITA_000022845	CDS	limonene cyclase like protein,Interpro:IPR001906 Terpene synthase N-terminal domain,Interpro:IPR005630 Terpene synthase metal-binding domain,Pfam:PF01397 Terpene_synth,Pfam:PF03936 Terpene_synth_C,note:partial
scaffold155098_144945	scaffold155098	144945	1.9249	0.19	PITA_000022845	CDS	limonene cyclase like protein,Interpro:IPR001906 Terpene synthase N-terminal domain,Interpro:IPR005630 Terpene synthase metal-binding domain,Pfam:PF01397 Terpene_synth,Pfam:PF03936 Terpene_synth_C,note:partial
scaffold155098_144947	scaffold155098	144947	1.89675	0.2	PITA_000022845	CDS	limonene cyclase like protein,Interpro:IPR001906 Terpene synthase N-terminal domain,Interpro:IPR005630 Terpene synthase metal-binding domain,Pfam:PF01397 Terpene_synth,Pfam:PF03936 Terpene_synth_C,note:partial
scaffold155098_144958	scaffold155098	144958	1.88375	0.22	PITA_000022845	CDS	limonene cyclase like protein,Interpro:IPR001906 Terpene synthase N-terminal domain,Interpro:IPR005630 Terpene synthase metal-binding domain,Pfam:PF01397 Terpene_synth,Pfam:PF03936 Terpene_synth_C,note:partial
scaffold155098_145390	scaffold155098	145390	1.89171	0.22	PITA_000022845	CDS	limonene cyclase like protein,Interpro:IPR001906 Terpene synthase N-terminal domain,Interpro:IPR005630 Terpene synthase metal-binding domain,Pfam:PF01397 Terpene_synth,Pfam:PF03936 Terpene_synth_C,note:partial
scaffold155098_145392	scaffold155098	145392	1.88865	0.22	PITA_000022845	CDS	limonene cyclase like protein,Interpro:IPR001906 Terpene synthase N-terminal domain,Interpro:IPR005630 Terpene synthase metal-binding domain,Pfam:PF01397 Terpene_synth,Pfam:PF03936 Terpene_synth_C,note:partial
scaffold155098_145394	scaffold155098	145394	1.91263	0.22	PITA_000022845	CDS	limonene cyclase like protein,Interpro:IPR001906 Terpene synthase N-terminal domain,Interpro:IPR005630 Terpene synthase metal-binding domain,Pfam:PF01397 Terpene_synth,Pfam:PF03936 Terpene_synth_C,note:partial
scaffold155098_145649	scaffold155098	145649	1.90868	0.21	PITA_000022845	CDS	limonene cyclase like protein,Interpro:IPR001906 Terpene synthase N-terminal domain,Interpro:IPR005630 Terpene synthase metal-binding domain,Pfam:PF01397 Terpene_synth,Pfam:PF03936 Terpene_synth_C,note:partial
scaffold155098_146061	scaffold155098	146061	1.85349	0.2	PITA_000022845	intron	limonene cyclase like protein,Interpro:IPR001906 Terpene synthase N-terminal domain,Interpro:IPR005630 Terpene synthase metal-binding domain,Pfam:PF01397 Terpene_synth,Pfam:PF03936 Terpene_synth_C,note:partial
scaffold155098_146424	scaffold155098	146424	1.84458	0.22	PITA_000022845	CDS	limonene cyclase like protein,Interpro:IPR001906 Terpene synthase N-terminal domain,Interpro:IPR005630 Terpene synthase metal-binding domain,Pfam:PF01397 Terpene_synth,Pfam:PF03936 Terpene_synth_C,note:partial
scaffold155098_146679	scaffold155098	146679	1.90387	0.2	PITA_000022845	CDS	limonene cyclase like protein,Interpro:IPR001906 Terpene synthase N-terminal domain,Interpro:IPR005630 Terpene synthase metal-binding domain,Pfam:PF01397 Terpene_synth,Pfam:PF03936 Terpene_synth_C,note:partial
scaffold155098_146696	scaffold155098	146696	1.8691	0.22	PITA_000022845	CDS	limonene cyclase like protein,Interpro:IPR001906 Terpene synthase N-terminal domain,Interpro:IPR005630 Terpene synthase metal-binding domain,Pfam:PF01397 Terpene_synth,Pfam:PF03936 Terpene_synth_C,note:partial
scaffold155098_146733	scaffold155098	146733	1.92176	0.21	PITA_000022845	CDS	limonene cyclase like protein,Interpro:IPR001906 Terpene synthase N-terminal domain,Interpro:IPR005630 Terpene synthase metal-binding domain,Pfam:PF01397 Terpene_synth,Pfam:PF03936 Terpene_synth_C,note:partial
scaffold155098_146772	scaffold155098	146772	1.91023	0.2	PITA_000022845	CDS	limonene cyclase like protein,Interpro:IPR001906 Terpene synthase N-terminal domain,Interpro:IPR005630 Terpene synthase metal-binding domain,Pfam:PF01397 Terpene_synth,Pfam:PF03936 Terpene_synth_C,note:partial
scaffold155098_147075	scaffold155098	147075	1.8848	0.22	PITA_000022845	intron	limonene cyclase like protein,Interpro:IPR001906 Terpene synthase N-terminal domain,Interpro:IPR005630 Terpene synthase metal-binding domain,Pfam:PF01397 Terpene_synth,Pfam:PF03936 Terpene_synth_C,note:partial
scaffold155098_147118	scaffold155098	147118	1.8691	0.22	PITA_000022845	intron	limonene cyclase like protein,Interpro:IPR001906 Terpene synthase N-terminal domain,Interpro:IPR005630 Terpene synthase metal-binding domain,Pfam:PF01397 Terpene_synth,Pfam:PF03936 Terpene_synth_C,note:partial
scaffold155098_147121	scaffold155098	147121	1.8691	0.22	PITA_000022845	intron	limonene cyclase like protein,Interpro:IPR001906 Terpene synthase N-terminal domain,Interpro:IPR005630 Terpene synthase metal-binding domain,Pfam:PF01397 Terpene_synth,Pfam:PF03936 Terpene_synth_C,note:partial
scaffold155098_147154	scaffold155098	147154	1.88845	0.22	PITA_000022845	intron	limonene cyclase like protein,Interpro:IPR001906 Terpene synthase N-terminal domain,Interpro:IPR005630 Terpene synthase metal-binding domain,Pfam:PF01397 Terpene_synth,Pfam:PF03936 Terpene_synth_C,note:partial
scaffold155098_147199	scaffold155098	147199	1.90535	0.21	PITA_000022845	5'RS	limonene cyclase like protein,Interpro:IPR001906 Terpene synthase N-terminal domain,Interpro:IPR005630 Terpene synthase metal-binding domain,Pfam:PF01397 Terpene_synth,Pfam:PF03936 Terpene_synth_C,note:partial
scaffold155098_148321	scaffold155098	148321	1.92986	0.17	PITA_000022845	5'RS	limonene cyclase like protein,Interpro:IPR001906 Terpene synthase N-terminal domain,Interpro:IPR005630 Terpene synthase metal-binding domain,Pfam:PF01397 Terpene_synth,Pfam:PF03936 Terpene_synth_C,note:partial
scaffold15592.2_825434	scaffold15592.2	825434	1.99083	0.21	PITA_000006033	intron	uninformative,Interpro:IPR007750 Protein of unknown function DUF674,Pfam:PF05056 DUF674,note:complete
scaffold160394_62270	scaffold160394	62270	2.17694	0.39	unknown	NA	*F-box-like protein, partial
scaffold160394_62444	scaffold160394	62444	2.04385	0.38	PITA_000036193	CDS	PREDICTED: F-box/kelch-repeat protein At2g44130-like,no protein domains,note:complete
scaffold160394_62534	scaffold160394	62534	1.97151	0.33	PITA_000036193	CDS	PREDICTED: F-box/kelch-repeat protein At2g44130-like,no protein domains,note:complete
scaffold162559_35769	scaffold162559	35769	1.95681	0.32	PITA_000055543	3'RS	PREDICTED: glutathione S-transferase DHAR3, chloroplastic-like isoform 1,Interpro:IPR004045 Glutathione S-transferase N-terminal,Pfam:PF13417 GST_N_3,note:partial
scaffold162559_35808	scaffold162559	35808	2.06511	0.31	PITA_000055543	3'RS	PREDICTED: glutathione S-transferase DHAR3, chloroplastic-like isoform 1,Interpro:IPR004045 Glutathione S-transferase N-terminal,Pfam:PF13417 GST_N_3,note:partial
scaffold162559_35919	scaffold162559	35919	2.32912	0.49	PITA_000055543	CDS	PREDICTED: glutathione S-transferase DHAR3, chloroplastic-like isoform 1,Interpro:IPR004045 Glutathione S-transferase N-terminal,Pfam:PF13417 GST_N_3,note:partial
scaffold162559_35944	scaffold162559	35944	2.01857	0.3	PITA_000055543	CDS	PREDICTED: glutathione S-transferase DHAR3, chloroplastic-like isoform 1,Interpro:IPR004045 Glutathione S-transferase N-terminal,Pfam:PF13417 GST_N_3,note:partial
scaffold162691.1_20250	scaffold162691.1	20250	2.00122	0.47	PITA_000082564	3'UTR	uninformative,Interpro:IPR002523 Mg2+ transporter protein CorA-like/Zinc transport protein ZntB,Pfam:PF01544 CorA,note:partial
scaffold16619.2_91915	scaffold16619.2	91915	2.00821	0.29	PITAhm_001701	CDS	PREDICTED: pentatricopeptide repeat-containing protein At2g21090,Interpro:IPR002885 Pentatricopeptide repeat,Pfam:PF01535 PPR,Pfam:PF12854 PPR_1,Pfam:PF13041 PPR_2,note:complete
scaffold16619.2_92212	scaffold16619.2	92212	2.01811	0.29	PITAhm_001701	CDS	PREDICTED: pentatricopeptide repeat-containing protein At2g21090,Interpro:IPR002885 Pentatricopeptide repeat,Pfam:PF01535 PPR,Pfam:PF12854 PPR_1,Pfam:PF13041 PPR_2,note:complete
scaffold16619.2_92309	scaffold16619.2	92309	2.05316	0.28	PITAhm_001701	CDS	PREDICTED: pentatricopeptide repeat-containing protein At2g21090,Interpro:IPR002885 Pentatricopeptide repeat,Pfam:PF01535 PPR,Pfam:PF12854 PPR_1,Pfam:PF13041 PPR_2,note:complete
scaffold16619.2_92419	scaffold16619.2	92419	2.05807	0.29	PITAhm_001701	CDS	PREDICTED: pentatricopeptide repeat-containing protein At2g21090,Interpro:IPR002885 Pentatricopeptide repeat,Pfam:PF01535 PPR,Pfam:PF12854 PPR_1,Pfam:PF13041 PPR_2,note:complete
scaffold16619.2_92926	scaffold16619.2	92926	1.84823	0.29	PITAhm_001701	CDS	PREDICTED: pentatricopeptide repeat-containing protein At2g21090,Interpro:IPR002885 Pentatricopeptide repeat,Pfam:PF01535 PPR,Pfam:PF12854 PPR_1,Pfam:PF13041 PPR_2,note:complete
scaffold16619.2_92940	scaffold16619.2	92940	1.85193	0.28	PITAhm_001701	CDS	PREDICTED: pentatricopeptide repeat-containing protein At2g21090,Interpro:IPR002885 Pentatricopeptide repeat,Pfam:PF01535 PPR,Pfam:PF12854 PPR_1,Pfam:PF13041 PPR_2,note:complete
scaffold16619.2_92949	scaffold16619.2	92949	1.88108	0.29	PITAhm_001701	CDS	PREDICTED: pentatricopeptide repeat-containing protein At2g21090,Interpro:IPR002885 Pentatricopeptide repeat,Pfam:PF01535 PPR,Pfam:PF12854 PPR_1,Pfam:PF13041 PPR_2,note:complete
scaffold16619.2_92968	scaffold16619.2	92968	1.89383	0.28	PITAhm_001701	CDS	PREDICTED: pentatricopeptide repeat-containing protein At2g21090,Interpro:IPR002885 Pentatricopeptide repeat,Pfam:PF01535 PPR,Pfam:PF12854 PPR_1,Pfam:PF13041 PPR_2,note:complete
scaffold16619.2_93014	scaffold16619.2	93014	1.97851	0.28	PITAhm_001701	CDS	PREDICTED: pentatricopeptide repeat-containing protein At2g21090,Interpro:IPR002885 Pentatricopeptide repeat,Pfam:PF01535 PPR,Pfam:PF12854 PPR_1,Pfam:PF13041 PPR_2,note:complete
scaffold16619.2_93022	scaffold16619.2	93022	2.05265	0.27	PITAhm_001701	CDS	PREDICTED: pentatricopeptide repeat-containing protein At2g21090,Interpro:IPR002885 Pentatricopeptide repeat,Pfam:PF01535 PPR,Pfam:PF12854 PPR_1,Pfam:PF13041 PPR_2,note:complete
scaffold16619.2_93035	scaffold16619.2	93035	2.04182	0.26	PITAhm_001701	CDS	PREDICTED: pentatricopeptide repeat-containing protein At2g21090,Interpro:IPR002885 Pentatricopeptide repeat,Pfam:PF01535 PPR,Pfam:PF12854 PPR_1,Pfam:PF13041 PPR_2,note:complete
scaffold16619.2_93177	scaffold16619.2	93177	2.1323	0.29	PITAhm_001701	CDS	PREDICTED: pentatricopeptide repeat-containing protein At2g21090,Interpro:IPR002885 Pentatricopeptide repeat,Pfam:PF01535 PPR,Pfam:PF12854 PPR_1,Pfam:PF13041 PPR_2,note:complete
scaffold16619.2_93695	scaffold16619.2	93695	1.99222	0.28	PITAhm_001701	5'RS	PREDICTED: pentatricopeptide repeat-containing protein At2g21090,Interpro:IPR002885 Pentatricopeptide repeat,Pfam:PF01535 PPR,Pfam:PF12854 PPR_1,Pfam:PF13041 PPR_2,note:complete
scaffold16619.2_93696	scaffold16619.2	93696	2.04868	0.28	PITAhm_001701	5'RS	PREDICTED: pentatricopeptide repeat-containing protein At2g21090,Interpro:IPR002885 Pentatricopeptide repeat,Pfam:PF01535 PPR,Pfam:PF12854 PPR_1,Pfam:PF13041 PPR_2,note:complete
scaffold166672_23261	scaffold166672	23261	1.88357	0.3	PITA_000065045	intron	non-annotated model,no protein domains,note:complete
scaffold16824.1_39699	scaffold16824.1	39699	1.87016	0.42	PITA_000058080	CDS	PREDICTED: ABC transporter B family member 15-like,Interpro:IPR001140 ABC transporter transmembrane domain,Interpro:IPR003439 ABC transporter-like,Pfam:PF00005 ABC_tran,Pfam:PF00664 ABC_membrane,note:partial
scaffold16824.1_39827	scaffold16824.1	39827	2.28838	0.48	PITA_000058080	CDS	PREDICTED: ABC transporter B family member 15-like,Interpro:IPR001140 ABC transporter transmembrane domain,Interpro:IPR003439 ABC transporter-like,Pfam:PF00005 ABC_tran,Pfam:PF00664 ABC_membrane,note:partial
scaffold16824.1_39866	scaffold16824.1	39866	2.46379	0.45	PITA_000058080	CDS	PREDICTED: ABC transporter B family member 15-like,Interpro:IPR001140 ABC transporter transmembrane domain,Interpro:IPR003439 ABC transporter-like,Pfam:PF00005 ABC_tran,Pfam:PF00664 ABC_membrane,note:partial
scaffold16824.1_39876	scaffold16824.1	39876	2.28838	0.48	PITA_000058080	CDS	PREDICTED: ABC transporter B family member 15-like,Interpro:IPR001140 ABC transporter transmembrane domain,Interpro:IPR003439 ABC transporter-like,Pfam:PF00005 ABC_tran,Pfam:PF00664 ABC_membrane,note:partial
scaffold16824.1_39945	scaffold16824.1	39945	2.28838	0.48	PITA_000058080	CDS	PREDICTED: ABC transporter B family member 15-like,Interpro:IPR001140 ABC transporter transmembrane domain,Interpro:IPR003439 ABC transporter-like,Pfam:PF00005 ABC_tran,Pfam:PF00664 ABC_membrane,note:partial
scaffold16824.1_40231	scaffold16824.1	40231	2.34571	0.46	PITA_000058080	intron	PREDICTED: ABC transporter B family member 15-like,Interpro:IPR001140 ABC transporter transmembrane domain,Interpro:IPR003439 ABC transporter-like,Pfam:PF00005 ABC_tran,Pfam:PF00664 ABC_membrane,note:partial
scaffold16824.1_40233	scaffold16824.1	40233	2.32448	0.46	PITA_000058080	intron	PREDICTED: ABC transporter B family member 15-like,Interpro:IPR001140 ABC transporter transmembrane domain,Interpro:IPR003439 ABC transporter-like,Pfam:PF00005 ABC_tran,Pfam:PF00664 ABC_membrane,note:partial
scaffold16824.1_40267	scaffold16824.1	40267	1.9723	0.43	PITA_000058080	intron	PREDICTED: ABC transporter B family member 15-like,Interpro:IPR001140 ABC transporter transmembrane domain,Interpro:IPR003439 ABC transporter-like,Pfam:PF00005 ABC_tran,Pfam:PF00664 ABC_membrane,note:partial
scaffold16824.1_40285	scaffold16824.1	40285	2.39743	0.47	PITA_000058080	intron	PREDICTED: ABC transporter B family member 15-like,Interpro:IPR001140 ABC transporter transmembrane domain,Interpro:IPR003439 ABC transporter-like,Pfam:PF00005 ABC_tran,Pfam:PF00664 ABC_membrane,note:partial
scaffold16824.1_40286	scaffold16824.1	40286	2.39743	0.47	PITA_000058080	intron	PREDICTED: ABC transporter B family member 15-like,Interpro:IPR001140 ABC transporter transmembrane domain,Interpro:IPR003439 ABC transporter-like,Pfam:PF00005 ABC_tran,Pfam:PF00664 ABC_membrane,note:partial
scaffold16824.1_40309	scaffold16824.1	40309	2.04478	0.43	PITA_000058080	intron	PREDICTED: ABC transporter B family member 15-like,Interpro:IPR001140 ABC transporter transmembrane domain,Interpro:IPR003439 ABC transporter-like,Pfam:PF00005 ABC_tran,Pfam:PF00664 ABC_membrane,note:partial
scaffold16824.1_40315	scaffold16824.1	40315	2.39817	0.47	PITA_000058080	intron	PREDICTED: ABC transporter B family member 15-like,Interpro:IPR001140 ABC transporter transmembrane domain,Interpro:IPR003439 ABC transporter-like,Pfam:PF00005 ABC_tran,Pfam:PF00664 ABC_membrane,note:partial
scaffold16824.1_40777	scaffold16824.1	40777	2.30432	0.46	PITA_000058080	CDS	PREDICTED: ABC transporter B family member 15-like,Interpro:IPR001140 ABC transporter transmembrane domain,Interpro:IPR003439 ABC transporter-like,Pfam:PF00005 ABC_tran,Pfam:PF00664 ABC_membrane,note:partial
scaffold174855.1_33704	scaffold174855.1	33704	2.3192	0.44	PITA_000070459	CDS	galactosyltransferase-like protein,Interpro:IPR004263 Exostosin-like,Pfam:PF03016 Exostosin,note:complete
scaffold174855.1_34610	scaffold174855.1	34610	2.2903	0.49	PITA_000070459	CDS	galactosyltransferase-like protein,Interpro:IPR004263 Exostosin-like,Pfam:PF03016 Exostosin,note:complete
scaffold178521.2_78578	scaffold178521.2	78578	1.95943	0.28	PITAhm_002133	CDS	myb, putative,Interpro:IPR001005 SANT/Myb domain,Pfam:PF00249 Myb_DNA-binding,Pfam:PF13921 Myb_DNA-bind_6,note:complete
scaffold180030_73806	scaffold180030	73806	2.16314	0.38	PITA_000050883	CDS	PREDICTED: circumsporozoite protein-like,Interpro:IPR004265 Plant disease resistance response protein,Pfam:PF03018 Dirigent,note:complete
scaffold180030_73854	scaffold180030	73854	2.16644	0.38	PITA_000050883	CDS	PREDICTED: circumsporozoite protein-like,Interpro:IPR004265 Plant disease resistance response protein,Pfam:PF03018 Dirigent,note:complete
scaffold180030_73894	scaffold180030	73894	2.11108	0.38	PITA_000050883	CDS	PREDICTED: circumsporozoite protein-like,Interpro:IPR004265 Plant disease resistance response protein,Pfam:PF03018 Dirigent,note:complete
scaffold180030_74136	scaffold180030	74136	1.88701	0.33	PITA_000050883	CDS	PREDICTED: circumsporozoite protein-like,Interpro:IPR004265 Plant disease resistance response protein,Pfam:PF03018 Dirigent,note:complete
scaffold180030_74153	scaffold180030	74153	2.12081	0.35	PITA_000050883	CDS	PREDICTED: circumsporozoite protein-like,Interpro:IPR004265 Plant disease resistance response protein,Pfam:PF03018 Dirigent,note:complete
scaffold180030_74416	scaffold180030	74416	2.15313	0.38	PITA_000050883	CDS	PREDICTED: circumsporozoite protein-like,Interpro:IPR004265 Plant disease resistance response protein,Pfam:PF03018 Dirigent,note:complete
scaffold187275_78302	scaffold187275	78302	1.92933	0.44	PITA_000051785	5'RS	PREDICTED: protein NRT1/ PTR FAMILY 4.3,Interpro:IPR000109 Proton-dependent oligopeptide transporter family,Pfam:PF00854 PTR2,note:complete
scaffold189278_295124	scaffold189278	295124	2.0601	0.36	PITA_000019027	intron	PREDICTED: heat stress transcription factor A-1d-like,Interpro:IPR000232 Heat shock factor (HSF)-type DNA-binding,Pfam:PF00447 HSF_DNA-bind,note:complete
scaffold191336.2_14724	scaffold191336.2	14724	1.8514	0.47	PITA_000036938	CDS	PREDICTED: probable ubiquitin-conjugating enzyme E2 23 isoform X2,Interpro:IPR002912 ACT domain,Pfam:PF01842 ACT,note:complete
scaffold191336.2_15336	scaffold191336.2	15336	1.85566	0.41	PITA_000036939	CDS	PREDICTED: probable ubiquitin-conjugating enzyme E2 23 isoform X2,no protein domains,note:complete
scaffold200490.3_127795	scaffold200490.3	127795	2.44009	0.39	PITA_000030565	CDS	PREDICTED: probable sugar phosphate/phosphate translocator At1g12500,Interpro:IPR000620 Drug/metabolite transporter,Interpro:IPR004853 Triose-phosphate transporter domain,Pfam:PF00892 EamA,Pfam:PF03151 TPT,note:partial
scaffold203089_9761	scaffold203089	9761	2.03165	0.31	PITA_000053766	CDS	Auxin-responsive protein IAA20,Interpro:IPR006813 Glycosyl transferase family 17,Pfam:PF04724 Glyco_transf_17,note:partial
scaffold203089_9944	scaffold203089	9944	2.00987	0.31	PITA_000053766	intron	Auxin-responsive protein IAA20,Interpro:IPR006813 Glycosyl transferase family 17,Pfam:PF04724 Glyco_transf_17,note:partial
scaffold203089_9997	scaffold203089	9997	1.93132	0.3	PITA_000053766	intron	Auxin-responsive protein IAA20,Interpro:IPR006813 Glycosyl transferase family 17,Pfam:PF04724 Glyco_transf_17,note:partial
scaffold203089_10438	scaffold203089	10438	1.96685	0.29	PITA_000053766	intron	Auxin-responsive protein IAA20,Interpro:IPR006813 Glycosyl transferase family 17,Pfam:PF04724 Glyco_transf_17,note:partial
scaffold203089_10471	scaffold203089	10471	2.06989	0.3	PITA_000053766	intron	Auxin-responsive protein IAA20,Interpro:IPR006813 Glycosyl transferase family 17,Pfam:PF04724 Glyco_transf_17,note:partial
scaffold203089_10487	scaffold203089	10487	2.07526	0.31	PITA_000053766	intron	Auxin-responsive protein IAA20,Interpro:IPR006813 Glycosyl transferase family 17,Pfam:PF04724 Glyco_transf_17,note:partial
scaffold203089_10527	scaffold203089	10527	2.05323	0.3	PITA_000053766	CDS	Auxin-responsive protein IAA20,Interpro:IPR006813 Glycosyl transferase family 17,Pfam:PF04724 Glyco_transf_17,note:partial
scaffold208095_94134	scaffold208095	94134	1.94653	0.37	PITA_000030325	CDS	PREDICTED: V-type proton ATPase subunit d2-like,Interpro:IPR002843 ATPase V0 complex c/d subunit,Pfam:PF01992 vATP-synt_AC39,note:complete
scaffold208095_120933	scaffold208095	120933	1.90686	0.37	PITA_000030325	intron	PREDICTED: V-type proton ATPase subunit d2-like,Interpro:IPR002843 ATPase V0 complex c/d subunit,Pfam:PF01992 vATP-synt_AC39,note:complete
scaffold208307.1_1909	scaffold208307.1	1909	2.18114	0.31	PITA_000047037	intron	PREDICTED: endoglucanase 17-like,Interpro:IPR001701 Glycoside hydrolase family 9,Pfam:PF00759 Glyco_hydro_9,note:partial
scaffold213056.2_92693	scaffold213056.2	92693	2.32919	0.29	PITA_000051878	CDS	V-type proton ATPase catalytic subunit A,Interpro:IPR000194 ATPase F1/V1/A1 complex alpha/beta subunit nucleotide-binding domain,Interpro:IPR000793 ATPase F1/V1/A1 complex alpha/beta subunit C-terminal,Pfam:PF00006 ATP-synt_ab,Pfam:PF00306 ATP-synt_ab
scaffold214250_37221	scaffold214250	37221	1.85225	0.37	PITA_000063994	intron	PREDICTED: E3 ubiquitin-protein ligase UPL7 isoform X1,Interpro:IPR000569 HECT,Pfam:PF00632 HECT,note:complete
scaffold214250_37835	scaffold214250	37835	2.03628	0.37	PITA_000063994	intron	PREDICTED: E3 ubiquitin-protein ligase UPL7 isoform X1,Interpro:IPR000569 HECT,Pfam:PF00632 HECT,note:complete
scaffold214250_37931	scaffold214250	37931	1.97019	0.37	PITA_000063994	intron	PREDICTED: E3 ubiquitin-protein ligase UPL7 isoform X1,Interpro:IPR000569 HECT,Pfam:PF00632 HECT,note:complete
scaffold214250_37984	scaffold214250	37984	2.00312	0.37	PITA_000063994	intron	PREDICTED: E3 ubiquitin-protein ligase UPL7 isoform X1,Interpro:IPR000569 HECT,Pfam:PF00632 HECT,note:complete
scaffold214250_38030	scaffold214250	38030	1.98412	0.37	PITA_000063994	CDS	PREDICTED: E3 ubiquitin-protein ligase UPL7 isoform X1,Interpro:IPR000569 HECT,Pfam:PF00632 HECT,note:complete
scaffold214250_38099	scaffold214250	38099	1.88246	0.36	PITA_000063994	CDS	PREDICTED: E3 ubiquitin-protein ligase UPL7 isoform X1,Interpro:IPR000569 HECT,Pfam:PF00632 HECT,note:complete
scaffold214250_38114	scaffold214250	38114	1.97019	0.37	PITA_000063994	CDS	PREDICTED: E3 ubiquitin-protein ligase UPL7 isoform X1,Interpro:IPR000569 HECT,Pfam:PF00632 HECT,note:complete
scaffold214250_38162	scaffold214250	38162	1.9818	0.37	PITA_000063994	CDS	PREDICTED: E3 ubiquitin-protein ligase UPL7 isoform X1,Interpro:IPR000569 HECT,Pfam:PF00632 HECT,note:complete
scaffold214250_38235	scaffold214250	38235	1.94632	0.37	PITA_000063994	CDS	PREDICTED: E3 ubiquitin-protein ligase UPL7 isoform X1,Interpro:IPR000569 HECT,Pfam:PF00632 HECT,note:complete
scaffold214250_38252	scaffold214250	38252	2.01775	0.37	PITA_000063994	CDS	PREDICTED: E3 ubiquitin-protein ligase UPL7 isoform X1,Interpro:IPR000569 HECT,Pfam:PF00632 HECT,note:complete
scaffold214250_38281	scaffold214250	38281	1.97724	0.38	PITA_000063994	CDS	PREDICTED: E3 ubiquitin-protein ligase UPL7 isoform X1,Interpro:IPR000569 HECT,Pfam:PF00632 HECT,note:complete
scaffold214250_38329	scaffold214250	38329	2.05199	0.38	PITA_000063994	intron	PREDICTED: E3 ubiquitin-protein ligase UPL7 isoform X1,Interpro:IPR000569 HECT,Pfam:PF00632 HECT,note:complete
scaffold214250_38330	scaffold214250	38330	2.08597	0.38	PITA_000063994	intron	PREDICTED: E3 ubiquitin-protein ligase UPL7 isoform X1,Interpro:IPR000569 HECT,Pfam:PF00632 HECT,note:complete
scaffold214250_38366	scaffold214250	38366	1.97195	0.38	PITA_000063994	intron	PREDICTED: E3 ubiquitin-protein ligase UPL7 isoform X1,Interpro:IPR000569 HECT,Pfam:PF00632 HECT,note:complete
scaffold214250_38424	scaffold214250	38424	1.9818	0.37	PITA_000063994	intron	PREDICTED: E3 ubiquitin-protein ligase UPL7 isoform X1,Interpro:IPR000569 HECT,Pfam:PF00632 HECT,note:complete
scaffold214250_38484	scaffold214250	38484	1.94457	0.37	PITA_000063994	intron	PREDICTED: E3 ubiquitin-protein ligase UPL7 isoform X1,Interpro:IPR000569 HECT,Pfam:PF00632 HECT,note:complete
scaffold214250_38660	scaffold214250	38660	1.91754	0.37	PITA_000063994	intron	PREDICTED: E3 ubiquitin-protein ligase UPL7 isoform X1,Interpro:IPR000569 HECT,Pfam:PF00632 HECT,note:complete
scaffold214250_39301	scaffold214250	39301	1.92894	0.35	PITA_000063994	intron	PREDICTED: E3 ubiquitin-protein ligase UPL7 isoform X1,Interpro:IPR000569 HECT,Pfam:PF00632 HECT,note:complete
scaffold214250_39564	scaffold214250	39564	1.92515	0.36	PITA_000063994	intron	PREDICTED: E3 ubiquitin-protein ligase UPL7 isoform X1,Interpro:IPR000569 HECT,Pfam:PF00632 HECT,note:complete
scaffold214250_39622	scaffold214250	39622	2.11645	0.4	PITA_000063994	intron	PREDICTED: E3 ubiquitin-protein ligase UPL7 isoform X1,Interpro:IPR000569 HECT,Pfam:PF00632 HECT,note:complete
scaffold214250_43458	scaffold214250	43458	1.99526	0.37	PITA_000063995	intron	E3 ubiquitin-protein ligase UPL7,Interpro:IPR000569 HECT,Pfam:PF00632 HECT,note:partial
scaffold214250_43514	scaffold214250	43514	1.97019	0.37	PITA_000063995	CDS	E3 ubiquitin-protein ligase UPL7,Interpro:IPR000569 HECT,Pfam:PF00632 HECT,note:partial
scaffold214250_43553	scaffold214250	43553	1.94338	0.37	PITA_000063995	CDS	E3 ubiquitin-protein ligase UPL7,Interpro:IPR000569 HECT,Pfam:PF00632 HECT,note:partial
scaffold214250_43679	scaffold214250	43679	2.03801	0.37	PITA_000063995	CDS	E3 ubiquitin-protein ligase UPL7,Interpro:IPR000569 HECT,Pfam:PF00632 HECT,note:partial
scaffold214250_43739	scaffold214250	43739	1.92602	0.37	PITA_000063995	CDS	E3 ubiquitin-protein ligase UPL7,Interpro:IPR000569 HECT,Pfam:PF00632 HECT,note:partial
scaffold214250_43926	scaffold214250	43926	1.97019	0.37	PITA_000063995	CDS	E3 ubiquitin-protein ligase UPL7,Interpro:IPR000569 HECT,Pfam:PF00632 HECT,note:partial
scaffold214250_44096	scaffold214250	44096	2.01595	0.37	PITA_000063995	intron	E3 ubiquitin-protein ligase UPL7,Interpro:IPR000569 HECT,Pfam:PF00632 HECT,note:partial
scaffold214250_44105	scaffold214250	44105	1.9818	0.37	PITA_000063995	intron	E3 ubiquitin-protein ligase UPL7,Interpro:IPR000569 HECT,Pfam:PF00632 HECT,note:partial
scaffold214250_44121	scaffold214250	44121	1.95634	0.37	PITA_000063995	intron	E3 ubiquitin-protein ligase UPL7,Interpro:IPR000569 HECT,Pfam:PF00632 HECT,note:partial
scaffold214250_44125	scaffold214250	44125	1.897	0.37	PITA_000063995	intron	E3 ubiquitin-protein ligase UPL7,Interpro:IPR000569 HECT,Pfam:PF00632 HECT,note:partial
scaffold214250_45099	scaffold214250	45099	1.89488	0.39	PITA_000063995	intron	E3 ubiquitin-protein ligase UPL7,Interpro:IPR000569 HECT,Pfam:PF00632 HECT,note:partial
scaffold229267_5689	scaffold229267	5689	1.91305	0.23	unknown	NA	*RecName: Full=Monofunctional isopimaradiene synthase, chloroplastic
scaffold229267_5693	scaffold229267	5693	1.9863	0.27	unknown	NA	*RecName: Full=Monofunctional isopimaradiene synthase, chloroplastic
scaffold26161_9324	scaffold26161	9324	1.92067	0.47	PITA_000080791	5'UTR	PREDICTED: salicylic acid-binding protein 2-like,Pfam:PF12697 Abhydrolase_6,note:partial
scaffold26161_10428	scaffold26161	10428	1.89467	0.47	PITA_000080791	CDS	PREDICTED: salicylic acid-binding protein 2-like,Pfam:PF12697 Abhydrolase_6,note:partial
scaffold276611.2_60370	scaffold276611.2	60370	1.97198	0.43	unknown	NA	*DNA damage-binding protein 1b, partial
scaffold286228_14591	scaffold286228	14591	2.12369	0.42	PITA_000073356	intron	uninformative,Pfam:PF03083 MtN3_slv,note:partial
scaffold286228_14640	scaffold286228	14640	2.03242	0.37	PITA_000073356	intron	uninformative,Pfam:PF03083 MtN3_slv,note:partial
scaffold286228_14857	scaffold286228	14857	1.99632	0.31	PITA_000073356	3'RS	uninformative,Pfam:PF03083 MtN3_slv,note:partial
scaffold286284_114446	scaffold286284	114446	1.86	0.24	unknown	NA	*PREDICTED: protein NUCLEAR FUSION DEFECTIVE 4-like
scaffold286403.2_79066	scaffold286403.2	79066	1.97149	0.44	PITA_000048108	CDS	Phospholipase D alpha,Interpro:IPR001736 Phospholipase D/Transphosphatidylase,Interpro:IPR024632 Phospholipase D C-terminal,Pfam:PF00614 PLDc,Pfam:PF12357 PLD_C,note:complete
scaffold286486_102061	scaffold286486	102061	1.8938	0.31	PITA_000046843	3'RS	non-annotated model,no protein domains,note:partial
scaffold288445_4938	scaffold288445	4938	1.88726	0.25	PITA_000038044	CDS	uninformative,Interpro:IPR002885 Pentatricopeptide repeat,Pfam:PF01535 PPR,Pfam:PF13041 PPR_2,note:complete
scaffold297296_38949	scaffold297296	38949	1.85232	0.36	PITA_000076724	CDS	nucleolar protein NOP56-like protein,Interpro:IPR012974 NOP5 N-terminal,Pfam:PF08156 NOP5NT,note:partial
scaffold297296_38952	scaffold297296	38952	1.88716	0.36	PITA_000076724	CDS	nucleolar protein NOP56-like protein,Interpro:IPR012974 NOP5 N-terminal,Pfam:PF08156 NOP5NT,note:partial
scaffold300289_102417	scaffold300289	102417	1.97373	0.27	unknown	NA	*PREDICTED: LRR receptor-like serine/threonine-protein kinase GSO1
scaffold30088_19359	scaffold30088	19359	2.16887	0.33	PITA_000058364	CDS	PREDICTED: transcription factor bHLH25-like,Interpro:IPR011598 Myc-type basic helix-loop-helix (bHLH) domain,Pfam:PF00010 HLH,note:complete
scaffold30088_20462	scaffold30088	20462	1.94577	0.3	PITA_000058364	CDS	PREDICTED: transcription factor bHLH25-like,Interpro:IPR011598 Myc-type basic helix-loop-helix (bHLH) domain,Pfam:PF00010 HLH,note:complete
scaffold301486_2453	scaffold301486	2453	1.92744	0.41	PITA_000091062	CDS	PREDICTED: probable leucine-rich repeat receptor-like protein kinase At5g63930-like,Interpro:IPR000719 Protein kinase domain,Interpro:IPR001611 Leucine-rich repeat,Interpro:IPR013210 Leucine-rich repeat-containing N-terminal type 2,Interpro:IPR025875
scaffold301486_2494	scaffold301486	2494	1.92744	0.41	PITA_000091062	CDS	PREDICTED: probable leucine-rich repeat receptor-like protein kinase At5g63930-like,Interpro:IPR000719 Protein kinase domain,Interpro:IPR001611 Leucine-rich repeat,Interpro:IPR013210 Leucine-rich repeat-containing N-terminal type 2,Interpro:IPR025875
scaffold301486_2677	scaffold301486	2677	1.92744	0.41	PITA_000091062	CDS	PREDICTED: probable leucine-rich repeat receptor-like protein kinase At5g63930-like,Interpro:IPR000719 Protein kinase domain,Interpro:IPR001611 Leucine-rich repeat,Interpro:IPR013210 Leucine-rich repeat-containing N-terminal type 2,Interpro:IPR025875
scaffold304085.2_69907	scaffold304085.2	69907	2.00376	0.49	PITA_000039545	CDS	cationic amino acid transporter 6,Interpro:IPR002293 Amino acid/polyamine transporter I,Interpro:IPR029485 Cationic amino acid transporter C-terminal,Pfam:PF13520 AA_permease_2,Pfam:PF13906 AA_permease_C,note:partial
scaffold304085.2_70420	scaffold304085.2	70420	1.90549	0.46	PITA_000039545	intron	cationic amino acid transporter 6,Interpro:IPR002293 Amino acid/polyamine transporter I,Interpro:IPR029485 Cationic amino acid transporter C-terminal,Pfam:PF13520 AA_permease_2,Pfam:PF13906 AA_permease_C,note:partial
scaffold304085.2_70474	scaffold304085.2	70474	1.97507	0.46	PITA_000039545	intron	cationic amino acid transporter 6,Interpro:IPR002293 Amino acid/polyamine transporter I,Interpro:IPR029485 Cationic amino acid transporter C-terminal,Pfam:PF13520 AA_permease_2,Pfam:PF13906 AA_permease_C,note:partial
scaffold304085.2_70481	scaffold304085.2	70481	2.04341	0.46	PITA_000039545	intron	cationic amino acid transporter 6,Interpro:IPR002293 Amino acid/polyamine transporter I,Interpro:IPR029485 Cationic amino acid transporter C-terminal,Pfam:PF13520 AA_permease_2,Pfam:PF13906 AA_permease_C,note:partial
scaffold304085.2_70557	scaffold304085.2	70557	1.94184	0.46	PITA_000039545	CDS	cationic amino acid transporter 6,Interpro:IPR002293 Amino acid/polyamine transporter I,Interpro:IPR029485 Cationic amino acid transporter C-terminal,Pfam:PF13520 AA_permease_2,Pfam:PF13906 AA_permease_C,note:partial
scaffold304085.2_70613	scaffold304085.2	70613	1.94112	0.48	PITA_000039545	CDS	cationic amino acid transporter 6,Interpro:IPR002293 Amino acid/polyamine transporter I,Interpro:IPR029485 Cationic amino acid transporter C-terminal,Pfam:PF13520 AA_permease_2,Pfam:PF13906 AA_permease_C,note:partial
scaffold304085.2_70944	scaffold304085.2	70944	1.93529	0.46	PITA_000039545	intron	cationic amino acid transporter 6,Interpro:IPR002293 Amino acid/polyamine transporter I,Interpro:IPR029485 Cationic amino acid transporter C-terminal,Pfam:PF13520 AA_permease_2,Pfam:PF13906 AA_permease_C,note:partial
scaffold304085.2_70964	scaffold304085.2	70964	2.03552	0.48	PITA_000039545	intron	cationic amino acid transporter 6,Interpro:IPR002293 Amino acid/polyamine transporter I,Interpro:IPR029485 Cationic amino acid transporter C-terminal,Pfam:PF13520 AA_permease_2,Pfam:PF13906 AA_permease_C,note:partial
scaffold304289_144473	scaffold304289	144473	2.114	0.18	PITA_000022049	CDS	uninformative,Interpro:IPR001509 NAD-dependent epimerase/dehydratase N-terminal domain,Pfam:PF01370 Epimerase,note:partial
scaffold304289_144553	scaffold304289	144553	2.08116	0.19	PITA_000022049	5'RS	uninformative,Interpro:IPR001509 NAD-dependent epimerase/dehydratase N-terminal domain,Pfam:PF01370 Epimerase,note:partial
scaffold316291_124751	scaffold316291	124751	1.92913	0.31	unknown	NA	*PREDICTED: ATPase 11, plasma membrane-type
scaffold316291_124798	scaffold316291	124798	1.92913	0.31	unknown	NA	*PREDICTED: ATPase 11, plasma membrane-type
scaffold316291_124869	scaffold316291	124869	1.99676	0.32	unknown	NA	*PREDICTED: ATPase 11, plasma membrane-type
scaffold316291_128564	scaffold316291	128564	1.96981	0.35	unknown	NA	*PREDICTED: ATPase 9, plasma membrane-type
scaffold316291_128575	scaffold316291	128575	1.95632	0.35	unknown	NA	*PREDICTED: ATPase 9, plasma membrane-type
scaffold316291_128611	scaffold316291	128611	1.95874	0.18	unknown	NA	*PREDICTED: ATPase 9, plasma membrane-type
scaffold316291_128612	scaffold316291	128612	1.85403	0.35	unknown	NA	*PREDICTED: ATPase 9, plasma membrane-type
scaffold316291_128629	scaffold316291	128629	1.8534	0.35	unknown	NA	*PREDICTED: ATPase 9, plasma membrane-type
scaffold318471.1_97986	scaffold318471.1	97986	1.88103	0.22	unknown	NA	*terpene synthase, partial
scaffold318471.1_98043	scaffold318471.1	98043	1.90715	0.22	unknown	NA	*terpene synthase, partial
scaffold318471.1_98153	scaffold318471.1	98153	1.94124	0.22	unknown	NA	*terpene synthase, partial
scaffold321295.2_100481	scaffold321295.2	100481	1.93867	0.22	PITA_000030133	3'RS	UDP-glucosyltransferase, putative,no protein domains,note:complete
scaffold321295.2_203984	scaffold321295.2	203984	1.91446	0.22	PITA_000030135	CDS	non-annotated model,no protein domains,note:complete
scaffold321295.2_203993	scaffold321295.2	203993	2.45521	0.35	PITA_000030135	intron	non-annotated model,no protein domains,note:complete
scaffold321295.2_204025	scaffold321295.2	204025	1.95455	0.22	PITA_000030135	CDS	non-annotated model,no protein domains,note:complete
scaffold321295.2_204175	scaffold321295.2	204175	1.89148	0.23	PITA_000030136	CDS	PREDICTED: probable beta-D-xylosidase 7-like,Interpro:IPR001764 Glycoside hydrolase family 3 N-terminal,Pfam:PF00933 Glyco_hydro_3,note:complete
scaffold321295.2_205060	scaffold321295.2	205060	1.87349	0.22	PITA_000030136	CDS	PREDICTED: probable beta-D-xylosidase 7-like,Interpro:IPR001764 Glycoside hydrolase family 3 N-terminal,Pfam:PF00933 Glyco_hydro_3,note:complete
scaffold326340_15099	scaffold326340	15099	2.11399	0.43	unknown	NA	*cytochrome P450 716A179
scaffold326340_15301	scaffold326340	15301	2.16474	0.44	PITA_000082017	CDS	PREDICTED: cytochrome P450 716B2,Interpro:IPR001128 Cytochrome P450,Pfam:PF00067 p450,note:partial
scaffold326340_15403	scaffold326340	15403	2.14459	0.44	PITA_000082017	intron	PREDICTED: cytochrome P450 716B2,Interpro:IPR001128 Cytochrome P450,Pfam:PF00067 p450,note:partial
scaffold326340_15418	scaffold326340	15418	2.14293	0.44	PITA_000082017	intron	PREDICTED: cytochrome P450 716B2,Interpro:IPR001128 Cytochrome P450,Pfam:PF00067 p450,note:partial
scaffold326340_15419	scaffold326340	15419	2.14293	0.44	PITA_000082017	intron	PREDICTED: cytochrome P450 716B2,Interpro:IPR001128 Cytochrome P450,Pfam:PF00067 p450,note:partial
scaffold326340_15450	scaffold326340	15450	2.09815	0.44	PITA_000082017	intron	PREDICTED: cytochrome P450 716B2,Interpro:IPR001128 Cytochrome P450,Pfam:PF00067 p450,note:partial
scaffold326340_15507	scaffold326340	15507	1.97444	0.42	PITA_000082017	CDS	PREDICTED: cytochrome P450 716B2,Interpro:IPR001128 Cytochrome P450,Pfam:PF00067 p450,note:partial
scaffold326340_15538	scaffold326340	15538	2.09023	0.43	PITA_000082017	CDS	PREDICTED: cytochrome P450 716B2,Interpro:IPR001128 Cytochrome P450,Pfam:PF00067 p450,note:partial
scaffold326340_15550	scaffold326340	15550	2.03631	0.42	PITA_000082017	CDS	PREDICTED: cytochrome P450 716B2,Interpro:IPR001128 Cytochrome P450,Pfam:PF00067 p450,note:partial
scaffold328191_43546	scaffold328191	43546	1.91703	0.29	PITA_000063320	5'RS	cytochrome P450, family 708, subfamily A, polypeptide 3,Interpro:IPR001128 Cytochrome P450,Pfam:PF00067 p450,note:partial
scaffold329770_109553	scaffold329770	109553	1.91099	0.33	PITA_000048227	5'RS	PREDICTED: 1-phosphatidylinositol-3-phosphate 5-kinase FAB1B-like isoform X5,Interpro:IPR002423 Chaperonin Cpn60/TCP-1,Pfam:PF00118 Cpn60_TCP1,note:complete
scaffold330273_13293	scaffold330273	13293	2.00872	0.45	PITA_000084427	intron	non-annotated model,Interpro:IPR001245 Serine-threonine/tyrosine-protein kinase catalytic domain,Pfam:PF07714 Pkinase_Tyr,note:complete
scaffold331083_131729	scaffold331083	131729	2.02611	0.46	PITA_000038435	intron	extra-large GTP-binding protein 3,Interpro:IPR001019 Guanine nucleotide binding protein (G-protein) alpha subunit,Pfam:PF00503 G-alpha,note:complete
scaffold334469_12425	scaffold334469	12425	1.98195	0.3	PITA_000075274	intron	putative peptide transporter,Interpro:IPR000109 Proton-dependent oligopeptide transporter family,Pfam:PF00854 PTR2,note:complete
scaffold334469_12438	scaffold334469	12438	2.029	0.3	PITA_000075274	intron	putative peptide transporter,Interpro:IPR000109 Proton-dependent oligopeptide transporter family,Pfam:PF00854 PTR2,note:complete
scaffold334469_12795	scaffold334469	12795	2.0085	0.3	PITA_000075274	intron	putative peptide transporter,Interpro:IPR000109 Proton-dependent oligopeptide transporter family,Pfam:PF00854 PTR2,note:complete
scaffold341672_123309	scaffold341672	123309	1.97806	0.46	PITA_000041398	intron	uninformative,Interpro:IPR006702 Uncharacterised protein family UPF0497 trans-membrane plant,Pfam:PF04535 DUF588,note:partial
scaffold341672_123509	scaffold341672	123509	1.92096	0.46	PITA_000041398	intron	uninformative,Interpro:IPR006702 Uncharacterised protein family UPF0497 trans-membrane plant,Pfam:PF04535 DUF588,note:partial
scaffold341672_123564	scaffold341672	123564	1.93801	0.46	PITA_000041398	intron	uninformative,Interpro:IPR006702 Uncharacterised protein family UPF0497 trans-membrane plant,Pfam:PF04535 DUF588,note:partial
scaffold341672_123585	scaffold341672	123585	1.98427	0.47	PITA_000041398	intron	uninformative,Interpro:IPR006702 Uncharacterised protein family UPF0497 trans-membrane plant,Pfam:PF04535 DUF588,note:partial
scaffold341672_123612	scaffold341672	123612	1.93166	0.46	PITA_000041398	intron	uninformative,Interpro:IPR006702 Uncharacterised protein family UPF0497 trans-membrane plant,Pfam:PF04535 DUF588,note:partial
scaffold344656.4_7011	scaffold344656.4	7011	1.84841	0.46	PITA_000092002	5'RS	uninformative,no protein domains,note:partial
scaffold344656.4_7189	scaffold344656.4	7189	1.89876	0.46	PITA_000092002	intron	uninformative,no protein domains,note:partial
scaffold344656.4_7492	scaffold344656.4	7492	1.89876	0.46	PITA_000092002	CDS	uninformative,no protein domains,note:partial
scaffold344656.4_7582	scaffold344656.4	7582	1.91253	0.46	PITA_000092002	3'UTR	uninformative,no protein domains,note:partial
scaffold344656.4_7703	scaffold344656.4	7703	1.89643	0.46	PITA_000092002	3'UTR	uninformative,no protein domains,note:partial
scaffold348011_147281	scaffold348011	147281	2.28763	0.37	PITA_000037977	3'RS	uninformative,Interpro:IPR000719 Protein kinase domain,Pfam:PF00069 Pkinase,note:complete
scaffold348011_147939	scaffold348011	147939	2.09483	0.38	PITA_000037977	CDS	uninformative,Interpro:IPR000719 Protein kinase domain,Pfam:PF00069 Pkinase,note:complete
scaffold348011_148080	scaffold348011	148080	2.08291	0.49	PITA_000037977	CDS	uninformative,Interpro:IPR000719 Protein kinase domain,Pfam:PF00069 Pkinase,note:complete
scaffold360152_84296	scaffold360152	84296	1.89108	0.16	PITA_000041599	intron	serine carboxypeptidase S10 family protein,Interpro:IPR001563 Peptidase S10 serine carboxypeptidase,Pfam:PF00450 Peptidase_S10,note:partial
scaffold360152_89133	scaffold360152	89133	1.85292	0.16	PITA_000041599	intron	serine carboxypeptidase S10 family protein,Interpro:IPR001563 Peptidase S10 serine carboxypeptidase,Pfam:PF00450 Peptidase_S10,note:partial
scaffold37087_137327	scaffold37087	137327	2.36992	0.2	PITA_000026250	intron	non-annotated model,no protein domains,note:complete
scaffold37087_186030	scaffold37087	186030	2.62408	0.18	PITA_000026250	CDS	non-annotated model,no protein domains,note:complete
scaffold370974_107404	scaffold370974	107404	1.8744	0.31	PITA_000031834	CDS	uninformative,Interpro:IPR006016 UspA,Pfam:PF00582 Usp,note:partial
scaffold373203_60187	scaffold373203	60187	1.91755	0.39	PITA_000046150	5'RS	protein EXORDIUM,Interpro:IPR006766 Phosphate-induced protein 1,Pfam:PF04674 Phi_1,note:complete
scaffold37486_16539	scaffold37486	16539	2.0156	0.36	unknown	NA	*PREDICTED: plastidic ATP/ADP-transporter-like
scaffold374865.2_39388	scaffold374865.2	39388	1.945	0.45	PITA_000055657	CDS	PREDICTED: arginine/serine-rich protein 45-like,Interpro:IPR000504 RNA recognition motif domain,Pfam:PF00076 RRM_1,note:partial
scaffold381147.2_133646	scaffold381147.2	133646	1.89862	0.18	PITA_000035029	intron	PREDICTED: shikimate O-hydroxycinnamoyltransferase-like isoform 1,Interpro:IPR003480 Transferase,Pfam:PF02458 Transferase,note:partial
scaffold386961_118625	scaffold386961	118625	1.8709	0.31	PITA_000024617	CDS	H(\+)-transporting atpase plant/fungi plasma membrane type, putative,Interpro:IPR004014 Cation-transporting P-type ATPase N-terminal,Interpro:IPR008250 P-type ATPase A domain,Interpro:IPR023214 HAD-like domain,Pfam:PF00122 E1-E2_ATPase,Pfam:PF00690 C
scaffold397827.2_71154	scaffold397827.2	71154	1.88243	0.5	PITA_000047625	CDS	aldehyde dehydrogenase, putative,Interpro:IPR015590 Aldehyde dehydrogenase domain,Pfam:PF00171 Aldedh,note:partial
scaffold410624_137378	scaffold410624	137378	2.03536	0.45	PITA_000031391	5'RS	uninformative,Interpro:IPR007656 Zein-binding domain,Pfam:PF04576 Zein-binding,note:partial
scaffold410624_137441	scaffold410624	137441	2.17813	0.46	PITA_000031391	CDS	uninformative,Interpro:IPR007656 Zein-binding domain,Pfam:PF04576 Zein-binding,note:partial
scaffold410624_139019	scaffold410624	139019	1.98763	0.49	PITA_000031391	3'UTR	uninformative,Interpro:IPR007656 Zein-binding domain,Pfam:PF04576 Zein-binding,note:partial
scaffold42051_25200	scaffold42051	25200	1.85275	0.21	PITA_000083157	CDS	cytochrome P450,no protein domains,note:partial
scaffold425699_120837	scaffold425699	120837	1.88562	0.47	PITA_000038571	3'RS	Os03g0165400,Interpro:IPR001944 Glycoside hydrolase family 35,Pfam:PF01301 Glyco_hydro_35,note:partial
scaffold425699_124291	scaffold425699	124291	1.8907	0.43	PITA_000038571	intron	Os03g0165400,Interpro:IPR001944 Glycoside hydrolase family 35,Pfam:PF01301 Glyco_hydro_35,note:partial
scaffold425699_134064	scaffold425699	134064	1.95122	0.3	unknown	NA	*PREDICTED: ubiquitin carboxyl-terminal hydrolase 21-like isoform X1
scaffold432971_34478	scaffold432971	34478	1.84651	0.31	unknown	NA	*No significant similarity
scaffold433334.1_17490	scaffold433334.1	17490	1.96376	0.5	PITA_000071965	CDS	uninformative,no protein domains,note:complete
scaffold433793.2_153006	scaffold433793.2	153006	1.87448	0.21	PITA_000035688	CDS	uninformative,no protein domains,note:complete
scaffold439049_478042	scaffold439049	478042	1.86242	0.48	PITA_000011859	intron	PREDICTED: probable nucleoredoxin 1,Interpro:IPR012336 Thioredoxin-like fold,Pfam:PF13905 Thioredoxin_8,note:complete
scaffold439972_52384	scaffold439972	52384	1.85331	0.39	PITA_000034824	intron	uninformative,Interpro:IPR001876 Zinc finger RanBP2-type,Pfam:PF00641 zf-RanBP,note:partial
scaffold439972_52591	scaffold439972	52591	1.8515	0.39	PITA_000034824	intron	uninformative,Interpro:IPR001876 Zinc finger RanBP2-type,Pfam:PF00641 zf-RanBP,note:partial
scaffold442095.1_23826	scaffold442095.1	23826	1.95924	0.33	PITA_000073206	CDS	oxidoreductase, 2OG-Fe(II) oxygenase family protein,Interpro:IPR005123 Oxoglutarate/iron-dependent dioxygenase,Interpro:IPR026992 Non-haem dioxygenase N-terminal domain,Pfam:PF03171 2OG-FeII_Oxy,Pfam:PF14226 DIOX_N,note:complete
scaffold44478.1_61476	scaffold44478.1	61476	1.90782	0.38	PITA_000050864	CDS	uninformative,Interpro:IPR006683 Thioesterase superfamily,Pfam:PF03061 4HBT,note:complete
scaffold448360_90531	scaffold448360	90531	1.95558	0.35	PITA_000034879	5'UTR	alcohol dehydrogenase, putative,Interpro:IPR013154 Alcohol dehydrogenase GroES-like,Pfam:PF08240 ADH_N,note:partial
scaffold448360_161115	scaffold448360	161115	2.0217	0.48	unknown	NA	*PREDICTED: alpha,alpha-trehalose-phosphate synthase [UDP-forming] 5-like
scaffold454743_9748	scaffold454743	9748	1.89578	0.14	PITA_000053314	CDS	alcohol dehydrogenase 1,Interpro:IPR013154 Alcohol dehydrogenase GroES-like,Pfam:PF08240 ADH_N,note:partial
scaffold454743_10002	scaffold454743	10002	1.89412	0.37	PITA_000053314	intron	alcohol dehydrogenase 1,Interpro:IPR013154 Alcohol dehydrogenase GroES-like,Pfam:PF08240 ADH_N,note:partial
scaffold455385.2_41724	scaffold455385.2	41724	1.84555	0.46	PITA_000038550	intron	non-annotated model,Interpro:IPR009424 Arabinogalactan peptide AGP,Pfam:PF06376 DUF1070,note:complete
scaffold455385.2_41903	scaffold455385.2	41903	1.93896	0.46	unknown	NA	*PREDICTED: arabinogalactan peptide 16 isoform X1
scaffold455385.2_41947	scaffold455385.2	41947	1.93816	0.46	PITA_000038550	5'RS	non-annotated model,Interpro:IPR009424 Arabinogalactan peptide AGP,Pfam:PF06376 DUF1070,note:complete
scaffold461432.1_3633	scaffold461432.1	3633	1.98796	0.48	PITA_000096654	5'RS	PREDICTED: CBL-interacting serine/threonine-protein kinase 1-like,Interpro:IPR000719 Protein kinase domain,Interpro:IPR004041 NAF domain,Pfam:PF00069 Pkinase,Pfam:PF03822 NAF,note:partial
scaffold469244_18801	scaffold469244	18801	2.14907	0.49	PITA_000018735	CDS	4-Coumarate:CoA ligase,Interpro:IPR000873 AMP-dependent synthetase/ligase,Pfam:PF00501 AMP-binding,note:partial
scaffold469244_19039	scaffold469244	19039	2.14907	0.49	PITA_000018735	CDS	4-Coumarate:CoA ligase,Interpro:IPR000873 AMP-dependent synthetase/ligase,Pfam:PF00501 AMP-binding,note:partial
scaffold469244_19531	scaffold469244	19531	1.96485	0.24	PITA_000018735	CDS	4-Coumarate:CoA ligase,Interpro:IPR000873 AMP-dependent synthetase/ligase,Pfam:PF00501 AMP-binding,note:partial
scaffold469244_19629	scaffold469244	19629	1.88528	0.46	PITA_000018735	CDS	4-Coumarate:CoA ligase,Interpro:IPR000873 AMP-dependent synthetase/ligase,Pfam:PF00501 AMP-binding,note:partial
scaffold469244_19756	scaffold469244	19756	1.92344	0.24	PITA_000018735	CDS	4-Coumarate:CoA ligase,Interpro:IPR000873 AMP-dependent synthetase/ligase,Pfam:PF00501 AMP-binding,note:partial
scaffold476006_2666	scaffold476006	2666	1.88296	0.36	PITA_000034205	5'RS	kinase, putative,no protein domains,note:complete
scaffold476006_11865	scaffold476006	11865	2.1429	0.37	PITA_000034205	CDS	kinase, putative,no protein domains,note:complete
scaffold478994_5269	scaffold478994	5269	2.14323	0.42	PITA_000074323	intron	PREDICTED: ABC transporter G family member 11,Interpro:IPR003439 ABC transporter-like,Interpro:IPR013525 ABC-2 type transporter,Pfam:PF00005 ABC_tran,Pfam:PF01061 ABC2_membrane,note:partial
scaffold47906.3_20747	scaffold47906.3	20747	2.14983	0.16	PITA_000053244	intron	PREDICTED: transcription factor LUX,Interpro:IPR001005 SANT/Myb domain,Pfam:PF00249 Myb_DNA-binding,note:partial
scaffold479518.2_61238	scaffold479518.2	61238	1.85959	0.3	PITA_000052631	CDS	PREDICTED: putative pectinesterase 11-like,Interpro:IPR000070 Pectinesterase catalytic,Pfam:PF01095 Pectinesterase,note:complete
scaffold496590_32403	scaffold496590	32403	1.87854	0.31	PITA_000079981	CDS	argonaute protein group,Interpro:IPR003165 Stem cell self-renewal protein Piwi,Pfam:PF02171 Piwi,note:complete
scaffold499262.2_52383	scaffold499262.2	52383	1.85372	0.17	unknown	NA	*PREDICTED: LRR receptor-like serine/threonine-protein kinase GSO2 isoform X2
scaffold502543_25657	scaffold502543	25657	1.85331	0.39	PITA_000038826	CDS	PREDICTED: transcription factor GTE4-like,Interpro:IPR001487 Bromodomain,Pfam:PF00439 Bromodomain,note:partial
scaffold502543_25675	scaffold502543	25675	1.85718	0.39	PITA_000038826	CDS	PREDICTED: transcription factor GTE4-like,Interpro:IPR001487 Bromodomain,Pfam:PF00439 Bromodomain,note:partial
scaffold502543_26708	scaffold502543	26708	1.86443	0.39	PITA_000038826	5'UTR	PREDICTED: transcription factor GTE4-like,Interpro:IPR001487 Bromodomain,Pfam:PF00439 Bromodomain,note:partial
scaffold509421.2_369167	scaffold509421.2	369167	1.87455	0.41	PITA_000014472	intron	serine/threonine-protein kinase AFC1,Interpro:IPR000719 Protein kinase domain,Pfam:PF00069 Pkinase,note:complete
scaffold509421.2_369177	scaffold509421.2	369177	1.91235	0.42	PITA_000014472	intron	serine/threonine-protein kinase AFC1,Interpro:IPR000719 Protein kinase domain,Pfam:PF00069 Pkinase,note:complete
scaffold513436_42486	scaffold513436	42486	1.86656	0.48	PITA_000043538	CDS	protein kinase - like protein,no protein domains,note:partial
scaffold520545.2_3081	scaffold520545.2	3081	1.96948	0.08	PITA_000035849	5'RS	Symplekin/Pta1-like protein,Interpro:IPR022075 Symplekin C-terminal,Pfam:PF12295 Symplekin_C,note:complete
scaffold520545.2_3082	scaffold520545.2	3082	1.96948	0.08	PITA_000035849	5'RS	Symplekin/Pta1-like protein,Interpro:IPR022075 Symplekin C-terminal,Pfam:PF12295 Symplekin_C,note:complete
scaffold523453_67027	scaffold523453	67027	1.87772	0.43	PITA_000040742	intron	Beta-glucosidase,Interpro:IPR001360 Glycoside hydrolase family 1,Pfam:PF00232 Glyco_hydro_1,note:partial
scaffold523453_67827	scaffold523453	67827	2.13053	0.4	PITA_000040742	5'RS	Beta-glucosidase,Interpro:IPR001360 Glycoside hydrolase family 1,Pfam:PF00232 Glyco_hydro_1,note:partial
scaffold537618_104539	scaffold537618	104539	1.88392	0.27	PITA_000016436	CDS	uninformative,no protein domains,note:complete
scaffold541556_65322	scaffold541556	65322	1.97222	0.4	PITA_000048088	5'UTR	PREDICTED: 2-alkenal reductase (NADP(+)-dependent),Interpro:IPR013149 Alcohol dehydrogenase C-terminal,Pfam:PF00107 ADH_zinc_N,note:partial
scaffold541710_879	scaffold541710	879	1.88376	0.45	unknown	NA	*No significant similarity
scaffold543915_15323	scaffold543915	15323	2.10428	0.31	PITA_000082521	CDS	PREDICTED: glutamyl-tRNA(Gln) amidotransferase subunit A, chloroplastic/mitochondrial-like,Interpro:IPR000120 Amidase,Pfam:PF01425 Amidase,note:complete
scaffold543915_16068	scaffold543915	16068	1.90573	0.17	PITA_000082521	3'RS	PREDICTED: glutamyl-tRNA(Gln) amidotransferase subunit A, chloroplastic/mitochondrial-like,Interpro:IPR000120 Amidase,Pfam:PF01425 Amidase,note:complete
scaffold565045_33528	scaffold565045	33528	1.97899	0.32	PITA_000073214	intron	purple acid phosphatase 22,Interpro:IPR004843 Calcineurin-like phosphoesterase domain apaH type,Interpro:IPR025733 Iron/zinc purple acid phosphatase-like C-terminal domain,Pfam:PF00149 Metallophos,Pfam:PF14008 Metallophos_C,note:partial
scaffold565542.2_519115	scaffold565542.2	519115	1.97019	0.37	PITA_000011579	3'UTR	uninformative,no protein domains,note:partial
scaffold565542.2_519250	scaffold565542.2	519250	1.9818	0.37	PITA_000011579	3'UTR	uninformative,no protein domains,note:partial
scaffold565542.2_519291	scaffold565542.2	519291	2.01595	0.37	PITA_000011579	3'UTR	uninformative,no protein domains,note:partial
scaffold565542.2_519398	scaffold565542.2	519398	1.97019	0.37	PITA_000011579	3'UTR	uninformative,no protein domains,note:partial
scaffold565542.2_519518	scaffold565542.2	519518	1.94484	0.37	PITA_000011579	3'UTR	uninformative,no protein domains,note:partial
scaffold565542.2_519584	scaffold565542.2	519584	1.97019	0.37	PITA_000011579	CDS	uninformative,no protein domains,note:partial
scaffold565542.2_528287	scaffold565542.2	528287	1.94709	0.37	PITA_000011579	intron	uninformative,no protein domains,note:partial
scaffold565542.2_528589	scaffold565542.2	528589	2.01595	0.37	PITA_000011579	intron	uninformative,no protein domains,note:partial
scaffold565542.2_528675	scaffold565542.2	528675	2.01595	0.37	PITA_000011579	CDS	uninformative,no protein domains,note:partial
scaffold565542.2_528686	scaffold565542.2	528686	1.9818	0.37	PITA_000011579	CDS	uninformative,no protein domains,note:partial
scaffold565542.2_528834	scaffold565542.2	528834	1.9818	0.37	PITA_000011579	intron	uninformative,no protein domains,note:partial
scaffold565542.2_529130	scaffold565542.2	529130	1.9818	0.37	PITA_000011579	intron	uninformative,no protein domains,note:partial
scaffold565542.2_529199	scaffold565542.2	529199	2.04172	0.38	PITA_000011579	intron	uninformative,no protein domains,note:partial
scaffold565542.2_529310	scaffold565542.2	529310	1.99563	0.37	PITA_000011579	CDS	uninformative,no protein domains,note:partial
scaffold565542.2_529311	scaffold565542.2	529311	2.01209	0.37	PITA_000011579	CDS	uninformative,no protein domains,note:partial
scaffold565542.2_529351	scaffold565542.2	529351	1.9778	0.37	PITA_000011579	CDS	uninformative,no protein domains,note:partial
scaffold565542.2_529610	scaffold565542.2	529610	1.93088	0.36	PITA_000011579	CDS	uninformative,no protein domains,note:partial
scaffold565542.2_529803	scaffold565542.2	529803	1.92302	0.38	PITA_000011579	CDS	uninformative,no protein domains,note:partial
scaffold575653.1_68295	scaffold575653.1	68295	1.87629	0.4	PITA_000050935	5'RS	PREDICTED: microtubule-associated protein SPIRAL2-like,Interpro:IPR000357 HEAT,Pfam:PF02985 HEAT,note:partial
scaffold576046_2351	scaffold576046	2351	1.87011	0.22	unknown	NA	*RecName: Full=Monofunctional isopimaradiene synthase, chloroplastic
scaffold576046_2383	scaffold576046	2383	3.12609	0.29	unknown	NA	*RecName: Full=Monofunctional isopimaradiene synthase, chloroplastic
scaffold576046_2404	scaffold576046	2404	1.90291	0.21	unknown	NA	*RecName: Full=Monofunctional isopimaradiene synthase, chloroplastic
scaffold576046_2629	scaffold576046	2629	2.67606	0.44	unknown	NA	*RecName: Full=Monofunctional isopimaradiene synthase, chloroplastic
scaffold576046_2649	scaffold576046	2649	1.9003	0.15	unknown	NA	*RecName: Full=Monofunctional isopimaradiene synthase, chloroplastic
scaffold576046_2682	scaffold576046	2682	3.1355	0.28	unknown	NA	*RecName: Full=Monofunctional isopimaradiene synthase, chloroplastic
scaffold576046_2752	scaffold576046	2752	1.85767	0.22	unknown	NA	*RecName: Full=Monofunctional isopimaradiene synthase, chloroplastic
scaffold576046_2845	scaffold576046	2845	1.85033	0.21	unknown	NA	*RecName: Full=Monofunctional isopimaradiene synthase, chloroplastic
scaffold576046_3042	scaffold576046	3042	1.85767	0.22	unknown	NA	*RecName: Full=Monofunctional isopimaradiene synthase, chloroplastic
scaffold576046_3104	scaffold576046	3104	1.87502	0.21	unknown	NA	*RecName: Full=Monofunctional isopimaradiene synthase, chloroplastic
scaffold576046_3112	scaffold576046	3112	1.88328	0.22	unknown	NA	*RecName: Full=Monofunctional isopimaradiene synthase, chloroplastic
scaffold577417_31944	scaffold577417	31944	2.17979	0.32	PITA_000082107	3'RS	PREDICTED: putative pectinesterase 11,Interpro:IPR000070 Pectinesterase catalytic,Pfam:PF01095 Pectinesterase,note:partial
scaffold586449.1_1335	scaffold586449.1	1335	1.86873	0.12	PITA_000067311	CDS	non-annotated model,Interpro:IPR000008 C2 domain,Pfam:PF00168 C2,note:complete
scaffold588024.2_85813	scaffold588024.2	85813	1.9029	0.24	PITA_000039183	3'RS	PREDICTED: peroxidase 27-like,Interpro:IPR002016 Haem peroxidase plant/fungal/bacterial,Pfam:PF00141 peroxidase,note:complete
scaffold594065.2_169531	scaffold594065.2	169531	1.86138	0.39	PITA_000023377	intron	PREDICTED: E3 ubiquitin-protein ligase RKP,Interpro:IPR003877 SPRY domain,Pfam:PF00622 SPRY,note:complete
scaffold596854_6332	scaffold596854	6332	1.8498	0.42	PITA_000059088	CDS	protein disulfide isomerase, putative,Pfam:PF13848 Thioredoxin_6,note:partial
scaffold59718.2_78458	scaffold59718.2	78458	1.91771	0.47	PITA_000038335	CDS	protein kinase family protein,no protein domains,note:complete
scaffold59718.2_78551	scaffold59718.2	78551	1.94571	0.47	PITA_000038335	CDS	protein kinase family protein,no protein domains,note:complete
scaffold602762.1_7426	scaffold602762.1	7426	1.85821	0.39	PITA_000092495	3'RS	PREDICTED: kinesin-like protein KIF11-like,Interpro:IPR001752 Kinesin motor domain,Pfam:PF00225 Kinesin,note:partial
scaffold602762.1_9583	scaffold602762.1	9583	1.86635	0.39	PITA_000092495	CDS	PREDICTED: kinesin-like protein KIF11-like,Interpro:IPR001752 Kinesin motor domain,Pfam:PF00225 Kinesin,note:partial
scaffold603052.2_77910	scaffold603052.2	77910	2.05033	0.28	PITA_000052520	CDS	PREDICTED: probable WRKY transcription factor 14,Interpro:IPR003657 DNA-binding WRKY,Pfam:PF03106 WRKY,note:complete
scaffold604066.2_21705	scaffold604066.2	21705	1.85785	0.34	PITA_000083692	intron	endoglucanase 1,Interpro:IPR001701 Glycoside hydrolase family 9,Pfam:PF00759 Glyco_hydro_9,note:complete
scaffold610848_40590	scaffold610848	40590	2.05294	0.14	PITA_000070246	CDS	Cyclin-U2-1,Interpro:IPR013922 Cyclin PHO80-like,Pfam:PF08613 Cyclin,note:complete
scaffold615512.2_45028	scaffold615512.2	45028	2.42924	0.4	unknown	NA	*unknown
scaffold616531_32230	scaffold616531	32230	2.40389	0.34	unknown	NA	*multidrug and toxin compound extrusion protein
scaffold62170_4210	scaffold62170	4210	1.91459	0.23	PITA_000087627	3'RS	putative nitrite transporter,Interpro:IPR000109 Proton-dependent oligopeptide transporter family,Pfam:PF00854 PTR2,note:complete
scaffold62170_5347	scaffold62170	5347	2.01028	0.22	PITA_000087627	CDS	putative nitrite transporter,Interpro:IPR000109 Proton-dependent oligopeptide transporter family,Pfam:PF00854 PTR2,note:complete
scaffold62170_5443	scaffold62170	5443	1.90817	0.47	PITA_000087627	CDS	putative nitrite transporter,Interpro:IPR000109 Proton-dependent oligopeptide transporter family,Pfam:PF00854 PTR2,note:complete
scaffold62170_5480	scaffold62170	5480	2.01028	0.22	PITA_000087627	CDS	putative nitrite transporter,Interpro:IPR000109 Proton-dependent oligopeptide transporter family,Pfam:PF00854 PTR2,note:complete
scaffold62170_5493	scaffold62170	5493	2.01028	0.22	PITA_000087627	CDS	putative nitrite transporter,Interpro:IPR000109 Proton-dependent oligopeptide transporter family,Pfam:PF00854 PTR2,note:complete
scaffold62170_5512	scaffold62170	5512	2.04249	0.32	PITA_000087627	CDS	putative nitrite transporter,Interpro:IPR000109 Proton-dependent oligopeptide transporter family,Pfam:PF00854 PTR2,note:complete
scaffold62170_5534	scaffold62170	5534	1.86433	0.21	PITA_000087627	CDS	putative nitrite transporter,Interpro:IPR000109 Proton-dependent oligopeptide transporter family,Pfam:PF00854 PTR2,note:complete
scaffold62170_5548	scaffold62170	5548	1.88897	0.21	PITA_000087627	CDS	putative nitrite transporter,Interpro:IPR000109 Proton-dependent oligopeptide transporter family,Pfam:PF00854 PTR2,note:complete
scaffold62170_5557	scaffold62170	5557	1.88897	0.21	PITA_000087627	CDS	putative nitrite transporter,Interpro:IPR000109 Proton-dependent oligopeptide transporter family,Pfam:PF00854 PTR2,note:complete
scaffold62170_5560	scaffold62170	5560	1.88897	0.21	PITA_000087627	CDS	putative nitrite transporter,Interpro:IPR000109 Proton-dependent oligopeptide transporter family,Pfam:PF00854 PTR2,note:complete
scaffold62170_5562	scaffold62170	5562	1.88897	0.21	PITA_000087627	CDS	putative nitrite transporter,Interpro:IPR000109 Proton-dependent oligopeptide transporter family,Pfam:PF00854 PTR2,note:complete
scaffold62170_6130	scaffold62170	6130	1.88897	0.21	PITA_000087627	CDS	putative nitrite transporter,Interpro:IPR000109 Proton-dependent oligopeptide transporter family,Pfam:PF00854 PTR2,note:complete
scaffold62170_6284	scaffold62170	6284	1.88897	0.21	PITA_000087627	CDS	putative nitrite transporter,Interpro:IPR000109 Proton-dependent oligopeptide transporter family,Pfam:PF00854 PTR2,note:complete
scaffold62170_6325	scaffold62170	6325	1.85427	0.21	PITA_000087627	CDS	putative nitrite transporter,Interpro:IPR000109 Proton-dependent oligopeptide transporter family,Pfam:PF00854 PTR2,note:complete
scaffold62170_6363	scaffold62170	6363	1.88897	0.21	PITA_000087627	intron	putative nitrite transporter,Interpro:IPR000109 Proton-dependent oligopeptide transporter family,Pfam:PF00854 PTR2,note:complete
scaffold625131_33892	scaffold625131	33892	1.91281	0.33	PITA_000059558	CDS	PREDICTED: probable E3 ubiquitin-protein ligase ARI8 isoform X1,Interpro:IPR002867 Zinc finger C6HC-type,Pfam:PF01485 IBR,note:partial
scaffold625131_70115	scaffold625131	70115	1.91007	0.5	unknown	NA	*PREDICTED: aldehyde dehydrogenase family 2 member C4
scaffold625131_70161	scaffold625131	70161	1.91887	0.49	unknown	NA	*PREDICTED: aldehyde dehydrogenase family 2 member C4
scaffold626667_26557	scaffold626667	26557	1.88072	0.45	PITA_000068302	CDS	PREDICTED: putative peptide/nitrate transporter At2g37900-like,Interpro:IPR000109 Proton-dependent oligopeptide transporter family,Pfam:PF00854 PTR2,note:partial
scaffold626667_26563	scaffold626667	26563	1.88072	0.45	PITA_000068302	CDS	PREDICTED: putative peptide/nitrate transporter At2g37900-like,Interpro:IPR000109 Proton-dependent oligopeptide transporter family,Pfam:PF00854 PTR2,note:partial
scaffold62803.3_104665	scaffold62803.3	104665	1.9677	0.4	unknown	NA	*PREDICTED: beta-1,3-galactosyltransferase 7-like
scaffold631234_52771	scaffold631234	52771	2.22727	0.21	unknown	NA	*putative methionine--tRNA ligase, partial
scaffold633708_12560	scaffold633708	12560	1.86342	0.35	unknown	NA	*LOW QUALITY PROTEIN: pentatricopeptide repeat-containing protein At5g02860
scaffold633708_12700	scaffold633708	12700	1.88523	0.35	PITA_000070503	CDS	PREDICTED: pentatricopeptide repeat-containing protein At2g18940-like,Interpro:IPR002885 Pentatricopeptide repeat,Pfam:PF12854 PPR_1,Pfam:PF13041 PPR_2,note:complete
scaffold633708_14579	scaffold633708	14579	2.02286	0.28	PITA_000070503	CDS	PREDICTED: pentatricopeptide repeat-containing protein At2g18940-like,Interpro:IPR002885 Pentatricopeptide repeat,Pfam:PF12854 PPR_1,Pfam:PF13041 PPR_2,note:complete
scaffold633708_14926	scaffold633708	14926	2.08887	0.28	PITA_000070503	CDS	PREDICTED: pentatricopeptide repeat-containing protein At2g18940-like,Interpro:IPR002885 Pentatricopeptide repeat,Pfam:PF12854 PPR_1,Pfam:PF13041 PPR_2,note:complete
scaffold634376_38328	scaffold634376	38328	2.10854	0.31	PITA_000061645	3'RS	non-annotated model,Interpro:IPR000425 Major intrinsic protein,Pfam:PF00230 MIP,note:complete
scaffold634376_38335	scaffold634376	38335	2.07556	0.31	PITA_000061645	3'RS	non-annotated model,Interpro:IPR000425 Major intrinsic protein,Pfam:PF00230 MIP,note:complete
scaffold634376_38354	scaffold634376	38354	2.11263	0.31	PITA_000061645	3'RS	non-annotated model,Interpro:IPR000425 Major intrinsic protein,Pfam:PF00230 MIP,note:complete
scaffold634376_38392	scaffold634376	38392	2.09118	0.31	PITA_000061645	CDS	non-annotated model,Interpro:IPR000425 Major intrinsic protein,Pfam:PF00230 MIP,note:complete
scaffold634376_38408	scaffold634376	38408	2.15531	0.31	PITA_000061645	CDS	non-annotated model,Interpro:IPR000425 Major intrinsic protein,Pfam:PF00230 MIP,note:complete
scaffold634376_38413	scaffold634376	38413	2.098	0.31	PITA_000061645	CDS	non-annotated model,Interpro:IPR000425 Major intrinsic protein,Pfam:PF00230 MIP,note:complete
scaffold634376_57232	scaffold634376	57232	2.05664	0.32	PITA_000061646	3'UTR	tonoplast intrinsic protein, putative,Interpro:IPR000425 Major intrinsic protein,Pfam:PF00230 MIP,note:partial
scaffold634376_57778	scaffold634376	57778	2.01491	0.34	PITA_000061646	CDS	tonoplast intrinsic protein, putative,Interpro:IPR000425 Major intrinsic protein,Pfam:PF00230 MIP,note:partial
scaffold634376_57790	scaffold634376	57790	2.09507	0.37	PITA_000061646	CDS	tonoplast intrinsic protein, putative,Interpro:IPR000425 Major intrinsic protein,Pfam:PF00230 MIP,note:partial
scaffold634376_57814	scaffold634376	57814	2.05842	0.3	PITA_000061646	CDS	tonoplast intrinsic protein, putative,Interpro:IPR000425 Major intrinsic protein,Pfam:PF00230 MIP,note:partial
scaffold634376_57976	scaffold634376	57976	1.85279	0.38	PITA_000061646	CDS	tonoplast intrinsic protein, putative,Interpro:IPR000425 Major intrinsic protein,Pfam:PF00230 MIP,note:partial
scaffold634376_58212	scaffold634376	58212	2.14512	0.36	PITA_000061646	CDS	tonoplast intrinsic protein, putative,Interpro:IPR000425 Major intrinsic protein,Pfam:PF00230 MIP,note:partial
scaffold634376_58213	scaffold634376	58213	2.12224	0.36	PITA_000061646	CDS	tonoplast intrinsic protein, putative,Interpro:IPR000425 Major intrinsic protein,Pfam:PF00230 MIP,note:partial
scaffold634376_58332	scaffold634376	58332	1.99294	0.4	PITA_000061646	5'UTR	tonoplast intrinsic protein, putative,Interpro:IPR000425 Major intrinsic protein,Pfam:PF00230 MIP,note:partial
scaffold634506_58441	scaffold634506	58441	2.004	0.44	PITA_000062617	3'RS	pentatricopeptide repeat-containing protein,Interpro:IPR002885 Pentatricopeptide repeat,Pfam:PF01535 PPR,Pfam:PF13041 PPR_2,Pfam:PF13812 PPR_3,Pfam:PF14432 DYW_deaminase,note:partial
scaffold634506_58449	scaffold634506	58449	1.98962	0.44	PITA_000062617	3'RS	pentatricopeptide repeat-containing protein,Interpro:IPR002885 Pentatricopeptide repeat,Pfam:PF01535 PPR,Pfam:PF13041 PPR_2,Pfam:PF13812 PPR_3,Pfam:PF14432 DYW_deaminase,note:partial
scaffold634506_60141	scaffold634506	60141	2.0337	0.43	PITA_000062617	CDS	pentatricopeptide repeat-containing protein,Interpro:IPR002885 Pentatricopeptide repeat,Pfam:PF01535 PPR,Pfam:PF13041 PPR_2,Pfam:PF13812 PPR_3,Pfam:PF14432 DYW_deaminase,note:partial
scaffold634506_60857	scaffold634506	60857	2.0337	0.43	PITA_000062617	CDS	pentatricopeptide repeat-containing protein,Interpro:IPR002885 Pentatricopeptide repeat,Pfam:PF01535 PPR,Pfam:PF13041 PPR_2,Pfam:PF13812 PPR_3,Pfam:PF14432 DYW_deaminase,note:partial
scaffold634506_61023	scaffold634506	61023	2.0337	0.43	PITA_000062617	CDS	pentatricopeptide repeat-containing protein,Interpro:IPR002885 Pentatricopeptide repeat,Pfam:PF01535 PPR,Pfam:PF13041 PPR_2,Pfam:PF13812 PPR_3,Pfam:PF14432 DYW_deaminase,note:partial
scaffold634506_61130	scaffold634506	61130	2.04625	0.43	PITA_000062617	CDS	pentatricopeptide repeat-containing protein,Interpro:IPR002885 Pentatricopeptide repeat,Pfam:PF01535 PPR,Pfam:PF13041 PPR_2,Pfam:PF13812 PPR_3,Pfam:PF14432 DYW_deaminase,note:partial
scaffold634506_61155	scaffold634506	61155	2.06579	0.42	PITA_000062617	intron	pentatricopeptide repeat-containing protein,Interpro:IPR002885 Pentatricopeptide repeat,Pfam:PF01535 PPR,Pfam:PF13041 PPR_2,Pfam:PF13812 PPR_3,Pfam:PF14432 DYW_deaminase,note:partial
scaffold63988_45499	scaffold63988	45499	1.86745	0.22	PITA_000064274	CDS	SlArf/Xyl4 protein precursor,Interpro:IPR002772 Glycoside hydrolase family 3 C-terminal domain,Pfam:PF01915 Glyco_hydro_3_C,note:partial
scaffold64177_67369	scaffold64177	67369	1.92932	0.48	PITA_000043515	CDS	PREDICTED: protein LURP-one-related 15-like,Interpro:IPR007612 LURP1-like domain,Pfam:PF04525 Tub_2,note:partial
scaffold64177_67399	scaffold64177	67399	1.92932	0.48	PITA_000043515	CDS	PREDICTED: protein LURP-one-related 15-like,Interpro:IPR007612 LURP1-like domain,Pfam:PF04525 Tub_2,note:partial
scaffold645314.2_6376	scaffold645314.2	6376	1.85282	0.06	PITA_000045698	CDS	uninformative,Interpro:IPR007608 Senescence regulator S40,Pfam:PF04520 Senescence_reg,note:partial
scaffold646100.2_26882	scaffold646100.2	26882	1.98495	0.37	PITA_000063430	CDS	proline transporter 1,Interpro:IPR013057 Amino acid transporter transmembrane,Pfam:PF01490 Aa_trans,note:partial
scaffold64988.2_87070	scaffold64988.2	87070	2.03654	0.34	PITA_000038300	intron	uninformative,Interpro:IPR009787 Protein jagunal,Pfam:PF07086 DUF1352,note:partial
scaffold64988.2_87264	scaffold64988.2	87264	1.93708	0.34	PITA_000038300	3'RS	uninformative,Interpro:IPR009787 Protein jagunal,Pfam:PF07086 DUF1352,note:partial
scaffold649982_61543	scaffold649982	61543	2.36967	0.43	unknown	NA	*PREDICTED: LRR receptor-like serine/threonine-protein kinase GSO1
scaffold649982_62849	scaffold649982	62849	2.30711	0.42	unknown	NA	*PREDICTED: LRR receptor-like serine/threonine-protein kinase GSO1
scaffold649982_63001	scaffold649982	63001	2.00078	0.36	unknown	NA	*PREDICTED: LRR receptor-like serine/threonine-protein kinase GSO1
scaffold649982_166481	scaffold649982	166481	2.31633	0.46	unknown	NA	*Heat shock protein 90-2
scaffold649982_166502	scaffold649982	166502	1.89827	0.4	unknown	NA	*Heat shock protein 90-2
scaffold649982_267083	scaffold649982	267083	2.61736	0.45	PITA_000021558	CDS	non-annotated model,no protein domains,note:partial
scaffold649982_267112	scaffold649982	267112	2.49886	0.49	PITA_000021558	CDS	non-annotated model,no protein domains,note:partial
scaffold649982_267258	scaffold649982	267258	2.106	0.49	PITA_000021558	CDS	non-annotated model,no protein domains,note:partial
scaffold649982_267320	scaffold649982	267320	2.32851	0.46	PITA_000021558	CDS	non-annotated model,no protein domains,note:partial
scaffold661266_22994	scaffold661266	22994	2.06149	0.48	PITA_000065660	CDS	non-annotated model,Interpro:IPR004926 Late embryogenesis abundant protein LEA-5,Pfam:PF03242 LEA_3,note:partial
scaffold664575_293819	scaffold664575	293819	1.89524	0.4	PITA_000016742	CDS	myb domain protein 103,Interpro:IPR001005 SANT/Myb domain,Pfam:PF00249 Myb_DNA-binding,note:partial
scaffold665043_66736	scaffold665043	66736	1.93473	0.39	PITA_000056819	3'RS	uninformative,Interpro:IPR004274 NLI interacting factor,Pfam:PF03031 NIF,note:complete
scaffold665043_66859	scaffold665043	66859	1.95886	0.38	PITA_000056819	intron	uninformative,Interpro:IPR004274 NLI interacting factor,Pfam:PF03031 NIF,note:complete
scaffold665043_68423	scaffold665043	68423	1.90543	0.38	PITA_000056819	intron	uninformative,Interpro:IPR004274 NLI interacting factor,Pfam:PF03031 NIF,note:complete
scaffold665043_68517	scaffold665043	68517	1.9416	0.38	PITA_000056819	intron	uninformative,Interpro:IPR004274 NLI interacting factor,Pfam:PF03031 NIF,note:complete
scaffold665043_76192	scaffold665043	76192	2.16731	0.4	PITA_000056819	CDS	uninformative,Interpro:IPR004274 NLI interacting factor,Pfam:PF03031 NIF,note:complete
scaffold665043_76251	scaffold665043	76251	2.08279	0.4	PITA_000056819	CDS	uninformative,Interpro:IPR004274 NLI interacting factor,Pfam:PF03031 NIF,note:complete
scaffold665043_76394	scaffold665043	76394	2.06041	0.34	PITA_000056819	CDS	uninformative,Interpro:IPR004274 NLI interacting factor,Pfam:PF03031 NIF,note:complete
scaffold665043_76539	scaffold665043	76539	1.96541	0.41	PITA_000056819	CDS	uninformative,Interpro:IPR004274 NLI interacting factor,Pfam:PF03031 NIF,note:complete
scaffold665043_76629	scaffold665043	76629	2.0266	0.33	PITA_000056819	CDS	uninformative,Interpro:IPR004274 NLI interacting factor,Pfam:PF03031 NIF,note:complete
scaffold665043_76739	scaffold665043	76739	2.08598	0.3	PITA_000056819	5'RS	uninformative,Interpro:IPR004274 NLI interacting factor,Pfam:PF03031 NIF,note:complete
scaffold674735_1427	scaffold674735	1427	2.49486	0.13	unknown	NA	*No significant similarity
scaffold680857_7320	scaffold680857	7320	2.2792	0.29	PITA_000080911	5'RS	Transcriptional factor TINY, putative,Interpro:IPR001471 AP2/ERF domain,Pfam:PF00847 AP2,note:complete
scaffold680857_7325	scaffold680857	7325	2.2792	0.29	PITA_000080911	5'RS	Transcriptional factor TINY, putative,Interpro:IPR001471 AP2/ERF domain,Pfam:PF00847 AP2,note:complete
scaffold680857_7431	scaffold680857	7431	2.15568	0.29	PITA_000080911	intron	Transcriptional factor TINY, putative,Interpro:IPR001471 AP2/ERF domain,Pfam:PF00847 AP2,note:complete
scaffold680983_57798	scaffold680983	57798	1.8896	0.19	PITA_000051708	CDS	PREDICTED: pentatricopeptide repeat-containing protein At5g02860,Interpro:IPR002885 Pentatricopeptide repeat,Pfam:PF12854 PPR_1,Pfam:PF13041 PPR_2,note:complete
scaffold680983_57819	scaffold680983	57819	1.9204	0.2	PITA_000051708	CDS	PREDICTED: pentatricopeptide repeat-containing protein At5g02860,Interpro:IPR002885 Pentatricopeptide repeat,Pfam:PF12854 PPR_1,Pfam:PF13041 PPR_2,note:complete
scaffold680983_57860	scaffold680983	57860	1.92763	0.45	PITA_000051708	CDS	PREDICTED: pentatricopeptide repeat-containing protein At5g02860,Interpro:IPR002885 Pentatricopeptide repeat,Pfam:PF12854 PPR_1,Pfam:PF13041 PPR_2,note:complete
scaffold680983_59482	scaffold680983	59482	1.89716	0.19	PITA_000051708	intron	PREDICTED: pentatricopeptide repeat-containing protein At5g02860,Interpro:IPR002885 Pentatricopeptide repeat,Pfam:PF12854 PPR_1,Pfam:PF13041 PPR_2,note:complete
scaffold680983_59672	scaffold680983	59672	1.88493	0.2	PITA_000051708	CDS	PREDICTED: pentatricopeptide repeat-containing protein At5g02860,Interpro:IPR002885 Pentatricopeptide repeat,Pfam:PF12854 PPR_1,Pfam:PF13041 PPR_2,note:complete
scaffold680983_59690	scaffold680983	59690	1.91209	0.45	PITA_000051708	CDS	PREDICTED: pentatricopeptide repeat-containing protein At5g02860,Interpro:IPR002885 Pentatricopeptide repeat,Pfam:PF12854 PPR_1,Pfam:PF13041 PPR_2,note:complete
scaffold680983_59692	scaffold680983	59692	1.952	0.45	PITA_000051708	CDS	PREDICTED: pentatricopeptide repeat-containing protein At5g02860,Interpro:IPR002885 Pentatricopeptide repeat,Pfam:PF12854 PPR_1,Pfam:PF13041 PPR_2,note:complete
scaffold680983_60183	scaffold680983	60183	1.89601	0.44	PITA_000051708	CDS	PREDICTED: pentatricopeptide repeat-containing protein At5g02860,Interpro:IPR002885 Pentatricopeptide repeat,Pfam:PF12854 PPR_1,Pfam:PF13041 PPR_2,note:complete
scaffold68678_46755	scaffold68678	46755	1.9113	0.36	PITA_000031822	5'RS	unknown,no protein domains,note:complete
scaffold68678_46861	scaffold68678	46861	2.02995	0.36	PITA_000031822	5'RS	unknown,no protein domains,note:complete
scaffold705527_31821	scaffold705527	31821	2.36652	0.42	PITA_000063090	intron	non-annotated model,no protein domains,note:complete
scaffold718718_18410	scaffold718718	18410	1.87578	0.38	PITA_000045150	intron	PREDICTED: agamous-like MADS-box protein AGL16-like,Interpro:IPR002100 Transcription factor MADS-box,Pfam:PF00319 SRF-TF,note:complete
scaffold718718_30843	scaffold718718	30843	1.86245	0.39	PITA_000045150	intron	PREDICTED: agamous-like MADS-box protein AGL16-like,Interpro:IPR002100 Transcription factor MADS-box,Pfam:PF00319 SRF-TF,note:complete
scaffold719933.2_52451	scaffold719933.2	52451	1.86405	0.42	PITA_000069505	CDS	probable carboxylesterase 15,Interpro:IPR013094 Alpha/beta hydrolase fold-3,Pfam:PF07859 Abhydrolase_3,note:complete
scaffold721455_39357	scaffold721455	39357	1.86321	0.43	PITA_000060878	intron	PREDICTED: myrcene synthase, chloroplastic-like,Interpro:IPR001906 Terpene synthase N-terminal domain,Interpro:IPR005630 Terpene synthase metal-binding domain,Pfam:PF01397 Terpene_synth,Pfam:PF03936 Terpene_synth_C,note:partial
scaffold722724.1_58061	scaffold722724.1	58061	1.87899	0.28	PITA_000059274	CDS	multiprotein-bridging factor 1b,Interpro:IPR013729 Multiprotein bridging factor 1 N-terminal,Pfam:PF08523 MBF1,note:complete
scaffold722759_52816	scaffold722759	52816	1.85996	0.49	PITA_000037733	5'UTR	PREDICTED: T-complex protein 1 subunit zeta-like,Interpro:IPR002423 Chaperonin Cpn60/TCP-1,Pfam:PF00118 Cpn60_TCP1,note:partial
scaffold722759_59795	scaffold722759	59795	1.89273	0.5	PITA_000037733	intron	PREDICTED: T-complex protein 1 subunit zeta-like,Interpro:IPR002423 Chaperonin Cpn60/TCP-1,Pfam:PF00118 Cpn60_TCP1,note:partial
scaffold722759_60008	scaffold722759	60008	1.92705	0.5	PITA_000037733	intron	PREDICTED: T-complex protein 1 subunit zeta-like,Interpro:IPR002423 Chaperonin Cpn60/TCP-1,Pfam:PF00118 Cpn60_TCP1,note:partial
scaffold722759_103047	scaffold722759	103047	1.8485	0.5	PITA_000037733	intron	PREDICTED: T-complex protein 1 subunit zeta-like,Interpro:IPR002423 Chaperonin Cpn60/TCP-1,Pfam:PF00118 Cpn60_TCP1,note:partial
scaffold722759_103141	scaffold722759	103141	1.86629	0.49	PITA_000037733	intron	PREDICTED: T-complex protein 1 subunit zeta-like,Interpro:IPR002423 Chaperonin Cpn60/TCP-1,Pfam:PF00118 Cpn60_TCP1,note:partial
scaffold722759_116137	scaffold722759	116137	1.84657	0.5	PITA_000037733	3'UTR	PREDICTED: T-complex protein 1 subunit zeta-like,Interpro:IPR002423 Chaperonin Cpn60/TCP-1,Pfam:PF00118 Cpn60_TCP1,note:partial
scaffold722759_116864	scaffold722759	116864	1.84657	0.5	PITA_000037733	3'UTR	PREDICTED: T-complex protein 1 subunit zeta-like,Interpro:IPR002423 Chaperonin Cpn60/TCP-1,Pfam:PF00118 Cpn60_TCP1,note:partial
scaffold724130_10032	scaffold724130	10032	1.88849	0.45	unknown	NA	*PREDICTED: BI1-like protein
scaffold724130_10077	scaffold724130	10077	1.94335	0.46	unknown	NA	*PREDICTED: BI1-like protein
scaffold731760_47390	scaffold731760	47390	1.97834	0.23	PITA_000060462	CDS	pentatricopeptide repeat-containing protein,Interpro:IPR002885 Pentatricopeptide repeat,Pfam:PF12854 PPR_1,Pfam:PF13041 PPR_2,note:partial
scaffold732442_60053	scaffold732442	60053	1.88971	0.39	PITA_000064962	CDS	serine/threonine-specific protein kinase -like protein,Interpro:IPR000719 Protein kinase domain,Pfam:PF00069 Pkinase,note:partial
scaffold73441_40086	scaffold73441	40086	1.97919	0.25	PITA_000021637	3'RS	PREDICTED: TBC1 domain family member 10A-like,Interpro:IPR000195 Rab-GTPase-TBC domain,Pfam:PF00566 RabGAP-TBC,note:partial
scaffold739842_6923	scaffold739842	6923	2.06334	0.41	PITA_000085763	CDS	PREDICTED: LRR receptor-like serine/threonine-protein kinase GSO2-like,Interpro:IPR001611 Leucine-rich repeat,Interpro:IPR013210 Leucine-rich repeat-containing N-terminal type 2,Interpro:IPR025875 Leucine rich repeat 4,Pfam:PF00560 LRR_1,Pfam:PF08263
scaffold739842_7061	scaffold739842	7061	1.90471	0.4	PITA_000085763	CDS	PREDICTED: LRR receptor-like serine/threonine-protein kinase GSO2-like,Interpro:IPR001611 Leucine-rich repeat,Interpro:IPR013210 Leucine-rich repeat-containing N-terminal type 2,Interpro:IPR025875 Leucine rich repeat 4,Pfam:PF00560 LRR_1,Pfam:PF08263
scaffold739842_7741	scaffold739842	7741	1.88767	0.4	PITA_000085763	CDS	PREDICTED: LRR receptor-like serine/threonine-protein kinase GSO2-like,Interpro:IPR001611 Leucine-rich repeat,Interpro:IPR013210 Leucine-rich repeat-containing N-terminal type 2,Interpro:IPR025875 Leucine rich repeat 4,Pfam:PF00560 LRR_1,Pfam:PF08263
scaffold74157.1_710	scaffold74157.1	710	1.85578	0.39	PITA_000087858	CDS	Receptor like protein 33, putative,Interpro:IPR001611 Leucine-rich repeat,Pfam:PF00560 LRR_1,Pfam:PF13855 LRR_8,note:partial
scaffold74759_30852	scaffold74759	30852	1.92997	0.24	PITA_000072180	intron	uninformative,Interpro:IPR019358 Transmembrane protein 194,Pfam:PF10225 DUF2215,note:complete
scaffold74759_31018	scaffold74759	31018	1.91873	0.21	PITA_000072180	CDS	uninformative,Interpro:IPR019358 Transmembrane protein 194,Pfam:PF10225 DUF2215,note:complete
scaffold751722.2_9614	scaffold751722.2	9614	1.86111	0.31	PITA_000094618	5'RS	non-annotated model,Interpro:IPR011417 AP180 N-terminal homology (ANTH) domain,Pfam:PF07651 ANTH,note:complete
scaffold756093_12184	scaffold756093	12184	2.08821	0.37	PITA_000070329	3'RS	cytochrome P450, putative,Interpro:IPR001128 Cytochrome P450,Pfam:PF00067 p450,note:complete
scaffold756093_12498	scaffold756093	12498	1.96367	0.49	PITA_000070329	CDS	cytochrome P450, putative,Interpro:IPR001128 Cytochrome P450,Pfam:PF00067 p450,note:complete
scaffold756093_12651	scaffold756093	12651	1.93439	0.37	PITA_000070329	CDS	cytochrome P450, putative,Interpro:IPR001128 Cytochrome P450,Pfam:PF00067 p450,note:complete
scaffold76394.2_69809	scaffold76394.2	69809	1.89045	0.46	PITA_000061804	CDS	Glycine-rich protein,Interpro:IPR009836 Protein of unknown function DUF1399,Pfam:PF07173 DUF1399,note:complete
scaffold76394.2_69851	scaffold76394.2	69851	2.02356	0.45	PITA_000061804	CDS	Glycine-rich protein,Interpro:IPR009836 Protein of unknown function DUF1399,Pfam:PF07173 DUF1399,note:complete
scaffold76394.2_69975	scaffold76394.2	69975	2.00673	0.46	PITA_000061804	intron	Glycine-rich protein,Interpro:IPR009836 Protein of unknown function DUF1399,Pfam:PF07173 DUF1399,note:complete
scaffold76394.2_69982	scaffold76394.2	69982	1.97436	0.46	PITA_000061804	intron	Glycine-rich protein,Interpro:IPR009836 Protein of unknown function DUF1399,Pfam:PF07173 DUF1399,note:complete
scaffold76394.2_70160	scaffold76394.2	70160	2.04022	0.46	PITA_000061804	CDS	Glycine-rich protein,Interpro:IPR009836 Protein of unknown function DUF1399,Pfam:PF07173 DUF1399,note:complete
scaffold76394.2_70163	scaffold76394.2	70163	2.04022	0.46	PITA_000061804	CDS	Glycine-rich protein,Interpro:IPR009836 Protein of unknown function DUF1399,Pfam:PF07173 DUF1399,note:complete
scaffold76394.2_70223	scaffold76394.2	70223	2.01035	0.45	PITA_000061804	CDS	Glycine-rich protein,Interpro:IPR009836 Protein of unknown function DUF1399,Pfam:PF07173 DUF1399,note:complete
scaffold76394.2_70319	scaffold76394.2	70319	2.01777	0.45	PITA_000061804	CDS	Glycine-rich protein,Interpro:IPR009836 Protein of unknown function DUF1399,Pfam:PF07173 DUF1399,note:complete
scaffold76394.2_70374	scaffold76394.2	70374	2.04022	0.46	PITA_000061804	CDS	Glycine-rich protein,Interpro:IPR009836 Protein of unknown function DUF1399,Pfam:PF07173 DUF1399,note:complete
scaffold76394.2_70594	scaffold76394.2	70594	2.02289	0.45	PITA_000061804	intron	Glycine-rich protein,Interpro:IPR009836 Protein of unknown function DUF1399,Pfam:PF07173 DUF1399,note:complete
scaffold76394.2_70667	scaffold76394.2	70667	2.03198	0.45	PITA_000061804	CDS	Glycine-rich protein,Interpro:IPR009836 Protein of unknown function DUF1399,Pfam:PF07173 DUF1399,note:complete
scaffold76394.2_70694	scaffold76394.2	70694	2.04004	0.45	PITA_000061804	CDS	Glycine-rich protein,Interpro:IPR009836 Protein of unknown function DUF1399,Pfam:PF07173 DUF1399,note:complete
scaffold76394.2_70814	scaffold76394.2	70814	2.04618	0.45	PITA_000061804	CDS	Glycine-rich protein,Interpro:IPR009836 Protein of unknown function DUF1399,Pfam:PF07173 DUF1399,note:complete
scaffold76394.2_70815	scaffold76394.2	70815	2.04618	0.45	PITA_000061804	CDS	Glycine-rich protein,Interpro:IPR009836 Protein of unknown function DUF1399,Pfam:PF07173 DUF1399,note:complete
scaffold76394.2_70855	scaffold76394.2	70855	2.04618	0.45	PITA_000061804	CDS	Glycine-rich protein,Interpro:IPR009836 Protein of unknown function DUF1399,Pfam:PF07173 DUF1399,note:complete
scaffold76394.2_70977	scaffold76394.2	70977	2.04022	0.46	PITA_000061804	CDS	Glycine-rich protein,Interpro:IPR009836 Protein of unknown function DUF1399,Pfam:PF07173 DUF1399,note:complete
scaffold76394.2_71017	scaffold76394.2	71017	1.97406	0.46	PITA_000061804	CDS	Glycine-rich protein,Interpro:IPR009836 Protein of unknown function DUF1399,Pfam:PF07173 DUF1399,note:complete
scaffold76394.2_71018	scaffold76394.2	71018	1.97406	0.46	PITA_000061804	CDS	Glycine-rich protein,Interpro:IPR009836 Protein of unknown function DUF1399,Pfam:PF07173 DUF1399,note:complete
scaffold76394.2_71040	scaffold76394.2	71040	2.01961	0.45	PITA_000061804	CDS	Glycine-rich protein,Interpro:IPR009836 Protein of unknown function DUF1399,Pfam:PF07173 DUF1399,note:complete
scaffold767404.1_61167	scaffold767404.1	61167	2.11369	0.23	PITA_000059166	5'UTR	glycosyltransferase family-37,Interpro:IPR004938 Xyloglucan fucosyltransferase,Pfam:PF03254 XG_FTase,note:partial
scaffold767404.1_61300	scaffold767404.1	61300	2.05605	0.24	PITA_000059166	5'UTR	glycosyltransferase family-37,Interpro:IPR004938 Xyloglucan fucosyltransferase,Pfam:PF03254 XG_FTase,note:partial
scaffold767404.1_61349	scaffold767404.1	61349	2.0017	0.24	PITA_000059166	5'RS	glycosyltransferase family-37,Interpro:IPR004938 Xyloglucan fucosyltransferase,Pfam:PF03254 XG_FTase,note:partial
scaffold770054.1_24218	scaffold770054.1	24218	1.97322	0.35	PITA_000042986	3'UTR	40S ribosomal protein S21e, putative,Interpro:IPR001931 Ribosomal protein S21e,Pfam:PF01249 Ribosomal_S21e,note:partial
scaffold772087_6613	scaffold772087	6613	1.92516	0.33	unknown	NA	*PREDICTED: folate synthesis bifunctional protein, mitochondrial-like
scaffold773197_66267	scaffold773197	66267	1.97815	0.47	unknown	NA	*RNA polymerase II transcription mediator, partial
scaffold773466_265720	scaffold773466	265720	2.2984	0.1	PITA_000023411	intron	non-annotated model,no protein domains,note:partial
scaffold777578_893	scaffold777578	893	2.00752	0.18	unknown	NA	*PREDICTED: non-specific phospholipase C1
scaffold780931_143985	scaffold780931	143985	1.88081	0.43	PITA_000022836	CDS	PREDICTED: pentatricopeptide repeat-containing protein At4g39530-like,Interpro:IPR002885 Pentatricopeptide repeat,Pfam:PF01535 PPR,Pfam:PF12854 PPR_1,Pfam:PF13041 PPR_2,note:complete
scaffold780931_144894	scaffold780931	144894	1.85811	0.39	PITA_000022836	CDS	PREDICTED: pentatricopeptide repeat-containing protein At4g39530-like,Interpro:IPR002885 Pentatricopeptide repeat,Pfam:PF01535 PPR,Pfam:PF12854 PPR_1,Pfam:PF13041 PPR_2,note:complete
scaffold784519_27744	scaffold784519	27744	1.86943	0.43	PITA_000073939	CDS	PREDICTED: tubulin alpha-1C chain-like,Interpro:IPR003008 Tubulin/FtsZ GTPase domain,Interpro:IPR004140 Exocyst complex protein Exo70,Interpro:IPR018316 Tubulin/FtsZ 2-layer sandwich domain,Pfam:PF00091 Tubulin,Pfam:PF03081 Exo70,Pfam:PF03953 Tubulin_
scaffold784519_28697	scaffold784519	28697	1.90233	0.43	PITA_000073939	CDS	PREDICTED: tubulin alpha-1C chain-like,Interpro:IPR003008 Tubulin/FtsZ GTPase domain,Interpro:IPR004140 Exocyst complex protein Exo70,Interpro:IPR018316 Tubulin/FtsZ 2-layer sandwich domain,Pfam:PF00091 Tubulin,Pfam:PF03081 Exo70,Pfam:PF03953 Tubulin_
scaffold790405_11850	scaffold790405	11850	1.94343	0.33	PITA_000091731	intron	PREDICTED: WAT1-related protein At5g07050-like,Interpro:IPR000620 Drug/metabolite transporter,Pfam:PF00892 EamA,note:partial
scaffold790405_13328	scaffold790405	13328	1.99838	0.32	PITA_000091731	intron	PREDICTED: WAT1-related protein At5g07050-like,Interpro:IPR000620 Drug/metabolite transporter,Pfam:PF00892 EamA,note:partial
scaffold792376_67230	scaffold792376	67230	2.19443	0.43	PITA_000052592	intron	PREDICTED: cytochrome P450 716B2-like,Interpro:IPR001128 Cytochrome P450,Pfam:PF00067 p450,note:complete
scaffold792376_67389	scaffold792376	67389	1.97987	0.5	PITA_000052592	CDS	PREDICTED: cytochrome P450 716B2-like,Interpro:IPR001128 Cytochrome P450,Pfam:PF00067 p450,note:complete
scaffold792376_67717	scaffold792376	67717	1.99146	0.4	PITA_000052592	CDS	PREDICTED: cytochrome P450 716B2-like,Interpro:IPR001128 Cytochrome P450,Pfam:PF00067 p450,note:complete
scaffold792376_67730	scaffold792376	67730	1.91995	0.49	PITA_000052592	CDS	PREDICTED: cytochrome P450 716B2-like,Interpro:IPR001128 Cytochrome P450,Pfam:PF00067 p450,note:complete
scaffold792376_67735	scaffold792376	67735	1.97384	0.49	PITA_000052592	CDS	PREDICTED: cytochrome P450 716B2-like,Interpro:IPR001128 Cytochrome P450,Pfam:PF00067 p450,note:complete
scaffold792376_67850	scaffold792376	67850	1.87554	0.41	PITA_000052592	CDS	PREDICTED: cytochrome P450 716B2-like,Interpro:IPR001128 Cytochrome P450,Pfam:PF00067 p450,note:complete
scaffold792376_67947	scaffold792376	67947	1.99603	0.4	PITA_000052592	CDS	PREDICTED: cytochrome P450 716B2-like,Interpro:IPR001128 Cytochrome P450,Pfam:PF00067 p450,note:complete
scaffold792376_68165	scaffold792376	68165	1.93584	0.5	PITA_000052592	CDS	PREDICTED: cytochrome P450 716B2-like,Interpro:IPR001128 Cytochrome P450,Pfam:PF00067 p450,note:complete
scaffold792376_68239	scaffold792376	68239	2.0001	0.41	PITA_000052592	CDS	PREDICTED: cytochrome P450 716B2-like,Interpro:IPR001128 Cytochrome P450,Pfam:PF00067 p450,note:complete
scaffold792376_68301	scaffold792376	68301	1.86585	0.49	unknown	NA	*RecName: Full=Cytochrome P450 716B1
scaffold792546_5444	scaffold792546	5444	2.1477	0.35	PITA_000017254	CDS	PREDICTED: flavanone 3-dioxygenase,Interpro:IPR005123 Oxoglutarate/iron-dependent dioxygenase,Interpro:IPR026992 Non-haem dioxygenase N-terminal domain,Pfam:PF03171 2OG-FeII_Oxy,Pfam:PF14226 DIOX_N,note:complete
scaffold792546_6370	scaffold792546	6370	2.15506	0.36	PITA_000017254	CDS	PREDICTED: flavanone 3-dioxygenase,Interpro:IPR005123 Oxoglutarate/iron-dependent dioxygenase,Interpro:IPR026992 Non-haem dioxygenase N-terminal domain,Pfam:PF03171 2OG-FeII_Oxy,Pfam:PF14226 DIOX_N,note:complete
scaffold792546_6374	scaffold792546	6374	2.12792	0.36	PITA_000017254	CDS	PREDICTED: flavanone 3-dioxygenase,Interpro:IPR005123 Oxoglutarate/iron-dependent dioxygenase,Interpro:IPR026992 Non-haem dioxygenase N-terminal domain,Pfam:PF03171 2OG-FeII_Oxy,Pfam:PF14226 DIOX_N,note:complete
scaffold794493_8724	scaffold794493	8724	2.67129	0.46	PITA_000091294	CDS	Serine carboxypeptidase, putative,Interpro:IPR001563 Peptidase S10 serine carboxypeptidase,Pfam:PF00450 Peptidase_S10,note:complete
scaffold794493_10274	scaffold794493	10274	1.85128	0.37	PITA_000091295	intron	cyclin-B1-4,Interpro:IPR006671 Cyclin N-terminal,Pfam:PF00134 Cyclin_N,note:complete
scaffold80155_57255	scaffold80155	57255	1.91194	0.23	PITA_000056452	CDS	PREDICTED: serine carboxypeptidase 24-like,Interpro:IPR001563 Peptidase S10 serine carboxypeptidase,Pfam:PF00450 Peptidase_S10,note:partial
scaffold803113_1169	scaffold803113	1169	1.94003	0.23	unknown	NA	*sucrose synthase-like protein, partial
scaffold803113_1235	scaffold803113	1235	1.86874	0.3	unknown	NA	*sucrose synthase-like protein, partial
scaffold806829_13760	scaffold806829	13760	2.21023	0.21	PITA_000091177	CDS	PREDICTED: LRR receptor-like serine/threonine-protein kinase GSO1-like,Interpro:IPR001611 Leucine-rich repeat,Interpro:IPR013210 Leucine-rich repeat-containing N-terminal type 2,Pfam:PF00560 LRR_1,Pfam:PF08263 LRRNT_2,Pfam:PF13855 LRR_8,note:complete
scaffold806829_13761	scaffold806829	13761	2.18598	0.22	PITA_000091177	CDS	PREDICTED: LRR receptor-like serine/threonine-protein kinase GSO1-like,Interpro:IPR001611 Leucine-rich repeat,Interpro:IPR013210 Leucine-rich repeat-containing N-terminal type 2,Pfam:PF00560 LRR_1,Pfam:PF08263 LRRNT_2,Pfam:PF13855 LRR_8,note:complete
scaffold806829_13787	scaffold806829	13787	2.16681	0.21	PITA_000091177	CDS	PREDICTED: LRR receptor-like serine/threonine-protein kinase GSO1-like,Interpro:IPR001611 Leucine-rich repeat,Interpro:IPR013210 Leucine-rich repeat-containing N-terminal type 2,Pfam:PF00560 LRR_1,Pfam:PF08263 LRRNT_2,Pfam:PF13855 LRR_8,note:complete
scaffold806829_13807	scaffold806829	13807	2.04059	0.22	PITA_000091177	CDS	PREDICTED: LRR receptor-like serine/threonine-protein kinase GSO1-like,Interpro:IPR001611 Leucine-rich repeat,Interpro:IPR013210 Leucine-rich repeat-containing N-terminal type 2,Pfam:PF00560 LRR_1,Pfam:PF08263 LRRNT_2,Pfam:PF13855 LRR_8,note:complete
scaffold806829_13810	scaffold806829	13810	2.05031	0.22	PITA_000091177	CDS	PREDICTED: LRR receptor-like serine/threonine-protein kinase GSO1-like,Interpro:IPR001611 Leucine-rich repeat,Interpro:IPR013210 Leucine-rich repeat-containing N-terminal type 2,Pfam:PF00560 LRR_1,Pfam:PF08263 LRRNT_2,Pfam:PF13855 LRR_8,note:complete
scaffold806829_13877	scaffold806829	13877	1.9092	0.17	PITA_000091177	CDS	PREDICTED: LRR receptor-like serine/threonine-protein kinase GSO1-like,Interpro:IPR001611 Leucine-rich repeat,Interpro:IPR013210 Leucine-rich repeat-containing N-terminal type 2,Pfam:PF00560 LRR_1,Pfam:PF08263 LRRNT_2,Pfam:PF13855 LRR_8,note:complete
scaffold8090.2_160668	scaffold8090.2	160668	1.87478	0.43	PITA_000031617	CDS	AP2 domain transcription factor, putative,Interpro:IPR001471 AP2/ERF domain,Pfam:PF00847 AP2,note:complete
scaffold810481.2_28661	scaffold810481.2	28661	1.95441	0.48	PITA_000061806	intron	PREDICTED: protein TRANSPARENT TESTA 12-like,Interpro:IPR002528 Multi antimicrobial extrusion protein,Pfam:PF01554 MatE,note:partial
scaffold810481.2_28714	scaffold810481.2	28714	1.91459	0.48	PITA_000061806	CDS	PREDICTED: protein TRANSPARENT TESTA 12-like,Interpro:IPR002528 Multi antimicrobial extrusion protein,Pfam:PF01554 MatE,note:partial
scaffold810481.2_29272	scaffold810481.2	29272	2.05344	0.43	PITA_000061806	intron	PREDICTED: protein TRANSPARENT TESTA 12-like,Interpro:IPR002528 Multi antimicrobial extrusion protein,Pfam:PF01554 MatE,note:partial
scaffold810481.2_29292	scaffold810481.2	29292	2.20174	0.44	PITA_000061806	intron	PREDICTED: protein TRANSPARENT TESTA 12-like,Interpro:IPR002528 Multi antimicrobial extrusion protein,Pfam:PF01554 MatE,note:partial
scaffold810481.2_29304	scaffold810481.2	29304	2.23447	0.44	PITA_000061806	intron	PREDICTED: protein TRANSPARENT TESTA 12-like,Interpro:IPR002528 Multi antimicrobial extrusion protein,Pfam:PF01554 MatE,note:partial
scaffold810481.2_29458	scaffold810481.2	29458	2.19898	0.42	PITA_000061806	intron	PREDICTED: protein TRANSPARENT TESTA 12-like,Interpro:IPR002528 Multi antimicrobial extrusion protein,Pfam:PF01554 MatE,note:partial
scaffold810481.2_29461	scaffold810481.2	29461	2.00849	0.35	PITA_000061806	intron	PREDICTED: protein TRANSPARENT TESTA 12-like,Interpro:IPR002528 Multi antimicrobial extrusion protein,Pfam:PF01554 MatE,note:partial
scaffold810481.2_29487	scaffold810481.2	29487	2.31357	0.43	PITA_000061806	intron	PREDICTED: protein TRANSPARENT TESTA 12-like,Interpro:IPR002528 Multi antimicrobial extrusion protein,Pfam:PF01554 MatE,note:partial
scaffold810481.2_29527	scaffold810481.2	29527	2.31785	0.43	PITA_000061806	CDS	PREDICTED: protein TRANSPARENT TESTA 12-like,Interpro:IPR002528 Multi antimicrobial extrusion protein,Pfam:PF01554 MatE,note:partial
scaffold81342.2_40963	scaffold81342.2	40963	2.07387	0.35	PITA_000036885	CDS	DNA-binding protein, putative,Interpro:IPR011598 Myc-type basic helix-loop-helix (bHLH) domain,Pfam:PF00010 HLH,note:complete
scaffold814881_59410	scaffold814881	59410	2.05316	0.28	PITA_000036745	CDS	uninformative,Interpro:IPR006740 Protein of unknown function DUF604,Pfam:PF04646 DUF604,note:complete
scaffold814881_59485	scaffold814881	59485	2.03535	0.29	PITA_000036745	CDS	uninformative,Interpro:IPR006740 Protein of unknown function DUF604,Pfam:PF04646 DUF604,note:complete
scaffold814881_59502	scaffold814881	59502	2.03535	0.29	PITA_000036745	CDS	uninformative,Interpro:IPR006740 Protein of unknown function DUF604,Pfam:PF04646 DUF604,note:complete
scaffold814881_59541	scaffold814881	59541	2.03535	0.29	PITA_000036745	3'RS	uninformative,Interpro:IPR006740 Protein of unknown function DUF604,Pfam:PF04646 DUF604,note:complete
scaffold814881_59553	scaffold814881	59553	2.05316	0.28	PITA_000036745	3'RS	uninformative,Interpro:IPR006740 Protein of unknown function DUF604,Pfam:PF04646 DUF604,note:complete
scaffold814881_59572	scaffold814881	59572	2.00208	0.29	PITA_000036745	3'RS	uninformative,Interpro:IPR006740 Protein of unknown function DUF604,Pfam:PF04646 DUF604,note:complete
scaffold814881_59584	scaffold814881	59584	2.00208	0.29	PITA_000036745	3'RS	uninformative,Interpro:IPR006740 Protein of unknown function DUF604,Pfam:PF04646 DUF604,note:complete
scaffold814881_79578	scaffold814881	79578	1.97184	0.28	PITA_000036747	CDS	uninformative,Interpro:IPR006740 Protein of unknown function DUF604,Pfam:PF04646 DUF604,note:complete
scaffold821866_48180	scaffold821866	48180	1.91463	0.44	PITA_000017703	CDS	non-annotated model,no protein domains,note:partial
scaffold821866_48234	scaffold821866	48234	1.86785	0.43	PITA_000017703	CDS	non-annotated model,no protein domains,note:partial
scaffold8227_16158	scaffold8227	16158	2.11871	0.42	PITA_000055883	intron	MAP kinase,Interpro:IPR000719 Protein kinase domain,Pfam:PF00069 Pkinase,note:complete
scaffold824227_21955	scaffold824227	21955	1.84871	0.39	PITA_000072336	CDS	putative peroxidase,Interpro:IPR002016 Haem peroxidase plant/fungal/bacterial,Interpro:IPR027934 Cellulose synthase RING-type zinc finger,Pfam:PF00141 peroxidase,Pfam:PF14569 zf-UDP,note:partial
scaffold827227.2_21389	scaffold827227.2	21389	1.89924	0.43	PITA_000068214	CDS	TIR-NBS-LRR class disease resistance protein,Interpro:IPR002182 NB-ARC,Pfam:PF00931 NB-ARC,note:complete
scaffold827227.2_21396	scaffold827227.2	21396	1.93212	0.43	PITA_000068214	CDS	TIR-NBS-LRR class disease resistance protein,Interpro:IPR002182 NB-ARC,Pfam:PF00931 NB-ARC,note:complete
scaffold827227.2_21427	scaffold827227.2	21427	1.88267	0.43	PITA_000068214	CDS	TIR-NBS-LRR class disease resistance protein,Interpro:IPR002182 NB-ARC,Pfam:PF00931 NB-ARC,note:complete
scaffold831590_32609	scaffold831590	32609	2.00006	0.42	PITA_000036207	CDS	AALP protein,Interpro:IPR000668 Peptidase C1A papain C-terminal,Interpro:IPR013201 Proteinase inhibitor I29 cathepsin propeptide,Pfam:PF00112 Peptidase_C1,Pfam:PF08246 Inhibitor_I29,note:partial
scaffold833738.2_13159	scaffold833738.2	13159	1.85559	0.43	PITA_000081805	CDS	PREDICTED: lysine--tRNA ligase-like,Interpro:IPR004365 OB-fold nucleic acid binding domain AA-tRNA synthetase-type,Pfam:PF01336 tRNA_anti-codon,note:complete
scaffold833738.2_16855	scaffold833738.2	16855	1.86892	0.18	PITA_000081806	5'RS	PREDICTED: probable LRR receptor-like serine/threonine-protein kinase At1g56140 isoform X1,Interpro:IPR000719 Protein kinase domain,Pfam:PF00069 Pkinase,note:complete
scaffold840474_94306	scaffold840474	94306	1.87072	0.47	PITA_000035152	intron	PREDICTED: DEAD-box ATP-dependent RNA helicase 53-like,no protein domains,note:partial
scaffold843780.1_138945	scaffold843780.1	138945	2.07795	0.26	PITA_000040997	CDS	chaperonin precursor family protein,Interpro:IPR002423 Chaperonin Cpn60/TCP-1,Pfam:PF00118 Cpn60_TCP1,note:partial
scaffold846787.2_24367	scaffold846787.2	24367	1.89249	0.24	PITA_000048953	3'RS	uninformative,no protein domains,note:partial
scaffold854385_20818	scaffold854385	20818	1.97679	0.42	PITA_000076214	CDS	putative cinnamyl alcohol dehydrogenase 9,no protein domains,note:partial
scaffold856348.3_53778	scaffold856348.3	53778	1.85948	0.48	PITA_000057672	CDS	PREDICTED: probable pre-mRNA-splicing factor ATP-dependent RNA helicase-like isoform 2,Interpro:IPR001650 Helicase C-terminal,Pfam:PF00271 Helicase_C,note:complete
scaffold856348.3_56971	scaffold856348.3	56971	1.87863	0.46	PITA_000057672	3'RS	PREDICTED: probable pre-mRNA-splicing factor ATP-dependent RNA helicase-like isoform 2,Interpro:IPR001650 Helicase C-terminal,Pfam:PF00271 Helicase_C,note:complete
scaffold858947_2078	scaffold858947	2078	2.32144	0.23	PITA_000069825	CDS	glycosyl hydrolase 9B13,Interpro:IPR001701 Glycoside hydrolase family 9,Pfam:PF00759 Glyco_hydro_9,note:partial
scaffold858947_7305	scaffold858947	7305	1.99721	0.31	PITA_000069825	intron	glycosyl hydrolase 9B13,Interpro:IPR001701 Glycoside hydrolase family 9,Pfam:PF00759 Glyco_hydro_9,note:partial
scaffold859764.2_30001	scaffold859764.2	30001	1.97054	0.35	PITA_000058411	intron	uninformative,Interpro:IPR025697 CLU domain,Pfam:PF13236 CLU,note:partial
scaffold860342_98937	scaffold860342	98937	2.01264	0.48	PITA_000043831	intron	programmed cell death, putative,Interpro:IPR002836 PDCD5-related protein,Pfam:PF01984 dsDNA_bind,note:partial
scaffold860893_21799	scaffold860893	21799	1.92872	0.4	unknown	NA	*PREDICTED: benzyl alcohol O-benzoyltransferase-like
scaffold862483.2_22359	scaffold862483.2	22359	2.22858	0.39	PITA_000061595	CDS	PREDICTED: (-)-germacrene D synthase-like,Interpro:IPR005630 Terpene synthase metal-binding domain,Pfam:PF03936 Terpene_synth_C,note:partial
scaffold862801.1_39230	scaffold862801.1	39230	1.98669	0.4	unknown	NA	*RecName: Full=Xyloglucan galactosyltransferase KATAMARI1 homolog
scaffold862801.1_39318	scaffold862801.1	39318	1.97488	0.41	unknown	NA	*RecName: Full=Xyloglucan galactosyltransferase KATAMARI1 homolog
scaffold862801.1_39334	scaffold862801.1	39334	1.99724	0.41	unknown	NA	*RecName: Full=Xyloglucan galactosyltransferase KATAMARI1 homolog
scaffold862801.1_39356	scaffold862801.1	39356	1.97016	0.42	unknown	NA	*RecName: Full=Xyloglucan galactosyltransferase KATAMARI1 homolog
scaffold862878_37954	scaffold862878	37954	1.94553	0.37	PITA_000029791	5'RS	PREDICTED: high mobility group B protein 7-like,no protein domains,note:complete
scaffold866196_13545	scaffold866196	13545	1.85714	0.2	PITA_000084005	intron	non-annotated model,Interpro:IPR001611 Leucine-rich repeat,Interpro:IPR025875 Leucine rich repeat 4,Pfam:PF00560 LRR_1,Pfam:PF12799 LRR_4,note:complete
scaffold866196_13612	scaffold866196	13612	1.88777	0.21	PITA_000084005	CDS	non-annotated model,Interpro:IPR001611 Leucine-rich repeat,Interpro:IPR025875 Leucine rich repeat 4,Pfam:PF00560 LRR_1,Pfam:PF12799 LRR_4,note:complete
scaffold867471.2_38495	scaffold867471.2	38495	1.95891	0.4	PITA_000074579	CDS	heat shock protein 70-4,Interpro:IPR013126 Heat shock protein 70 family,Pfam:PF00012 HSP70,note:complete
scaffold867938_56134	scaffold867938	56134	2.04712	0.47	PITA_000063083	CDS	BEL1-like homeodomain 1,Interpro:IPR006563 POX domain,Interpro:IPR008422 Homeobox KN domain,Pfam:PF05920 Homeobox_KN,Pfam:PF07526 POX,note:partial
scaffold868239_32396	scaffold868239	32396	1.93153	0.31	PITA_000058906	CDS	leucine-rich repeat receptor-like protein kinase TDR,Interpro:IPR000719 Protein kinase domain,Interpro:IPR001611 Leucine-rich repeat,Interpro:IPR013210 Leucine-rich repeat-containing N-terminal type 2,Pfam:PF00069 Pkinase,Pfam:PF08263 LRRNT_2,Pfam:PF1
scaffold868239_32546	scaffold868239	32546	1.88224	0.34	PITA_000058906	CDS	leucine-rich repeat receptor-like protein kinase TDR,Interpro:IPR000719 Protein kinase domain,Interpro:IPR001611 Leucine-rich repeat,Interpro:IPR013210 Leucine-rich repeat-containing N-terminal type 2,Pfam:PF00069 Pkinase,Pfam:PF08263 LRRNT_2,Pfam:PF1
scaffold868239_32654	scaffold868239	32654	1.88224	0.34	PITA_000058906	CDS	leucine-rich repeat receptor-like protein kinase TDR,Interpro:IPR000719 Protein kinase domain,Interpro:IPR001611 Leucine-rich repeat,Interpro:IPR013210 Leucine-rich repeat-containing N-terminal type 2,Pfam:PF00069 Pkinase,Pfam:PF08263 LRRNT_2,Pfam:PF1
scaffold868239_32884	scaffold868239	32884	1.88224	0.34	PITA_000058906	CDS	leucine-rich repeat receptor-like protein kinase TDR,Interpro:IPR000719 Protein kinase domain,Interpro:IPR001611 Leucine-rich repeat,Interpro:IPR013210 Leucine-rich repeat-containing N-terminal type 2,Pfam:PF00069 Pkinase,Pfam:PF08263 LRRNT_2,Pfam:PF1
scaffold868239_34307	scaffold868239	34307	1.88497	0.34	PITA_000058906	intron	leucine-rich repeat receptor-like protein kinase TDR,Interpro:IPR000719 Protein kinase domain,Interpro:IPR001611 Leucine-rich repeat,Interpro:IPR013210 Leucine-rich repeat-containing N-terminal type 2,Pfam:PF00069 Pkinase,Pfam:PF08263 LRRNT_2,Pfam:PF1
scaffold868239_34403	scaffold868239	34403	1.89817	0.31	PITA_000058906	CDS	leucine-rich repeat receptor-like protein kinase TDR,Interpro:IPR000719 Protein kinase domain,Interpro:IPR001611 Leucine-rich repeat,Interpro:IPR013210 Leucine-rich repeat-containing N-terminal type 2,Pfam:PF00069 Pkinase,Pfam:PF08263 LRRNT_2,Pfam:PF1
scaffold868239_46712	scaffold868239	46712	1.98973	0.33	PITA_000058906	intron	leucine-rich repeat receptor-like protein kinase TDR,Interpro:IPR000719 Protein kinase domain,Interpro:IPR001611 Leucine-rich repeat,Interpro:IPR013210 Leucine-rich repeat-containing N-terminal type 2,Pfam:PF00069 Pkinase,Pfam:PF08263 LRRNT_2,Pfam:PF1
scaffold868891_19347	scaffold868891	19347	1.85905	0.41	PITA_000082002	intron	Coatomer alpha subunit-like protein,Interpro:IPR010714 Coatomer alpha subunit C-terminal,Pfam:PF06957 COPI_C,note:partial
scaffold869309_1214	scaffold869309	1214	1.89552	0.24	PITA_000086380	CDS	PREDICTED: cytochrome P450 71A1-like,Interpro:IPR001128 Cytochrome P450,Pfam:PF00067 p450,note:complete
scaffold869309_1771	scaffold869309	1771	2.18554	0.27	PITA_000086381	CDS	PREDICTED: cytochrome P450 71A4-like,Interpro:IPR001128 Cytochrome P450,Pfam:PF00067 p450,note:complete
scaffold869936_9016	scaffold869936	9016	1.84951	0.47	unknown	NA	*putative NBS-LRR protein GM09, partial
scaffold870701.2_10474	scaffold870701.2	10474	2.25558	0.45	PITA_000078638	5'RS	PREDICTED: auxin-induced protein X15-like,Interpro:IPR003676 Auxin-induced protein ARG7,Pfam:PF02519 Auxin_inducible,note:complete
scaffold873185_48517	scaffold873185	48517	1.98098	0.23	PITAhm_001711	intron	uninformative,Interpro:IPR005299 SAM dependent carboxyl methyltransferase,Pfam:PF03492 Methyltransf_7,note:complete
scaffold873224_7686	scaffold873224	7686	2.15895	0.37	PITA_000080167	3'UTR	glutathione transferase, putative,Interpro:IPR004045 Glutathione S-transferase N-terminal,Interpro:IPR004046 Glutathione S-transferase C-terminal,Pfam:PF00043 GST_C,Pfam:PF13417 GST_N_3,note:partial
scaffold873742_6454	scaffold873742	6454	1.97292	0.4	PITA_000092534	CDS	PREDICTED: transcription factor MYB12-like,Interpro:IPR001005 SANT/Myb domain,Pfam:PF00249 Myb_DNA-binding,note:complete
scaffold873742_6569	scaffold873742	6569	1.98481	0.41	PITA_000092534	CDS	PREDICTED: transcription factor MYB12-like,Interpro:IPR001005 SANT/Myb domain,Pfam:PF00249 Myb_DNA-binding,note:complete
scaffold873742_6587	scaffold873742	6587	2.2851	0.39	PITA_000092534	CDS	PREDICTED: transcription factor MYB12-like,Interpro:IPR001005 SANT/Myb domain,Pfam:PF00249 Myb_DNA-binding,note:complete
scaffold873742_6618	scaffold873742	6618	2.02185	0.41	PITA_000092534	CDS	PREDICTED: transcription factor MYB12-like,Interpro:IPR001005 SANT/Myb domain,Pfam:PF00249 Myb_DNA-binding,note:complete
scaffold873742_6915	scaffold873742	6915	2.03996	0.45	PITA_000092534	CDS	PREDICTED: transcription factor MYB12-like,Interpro:IPR001005 SANT/Myb domain,Pfam:PF00249 Myb_DNA-binding,note:complete
scaffold873742_7459	scaffold873742	7459	2.016	0.43	PITA_000092534	CDS	PREDICTED: transcription factor MYB12-like,Interpro:IPR001005 SANT/Myb domain,Pfam:PF00249 Myb_DNA-binding,note:complete
scaffold874433_7799	scaffold874433	7799	1.85609	0.26	PITA_000095540	intron	G-type lectin S-receptor-like serine/threonine-protein kinase,Interpro:IPR001245 Serine-threonine/tyrosine-protein kinase catalytic domain,Pfam:PF07714 Pkinase_Tyr,note:complete
scaffold875223_51266	scaffold875223	51266	1.96036	0.33	PITA_000068090	5'RS	PREDICTED: potassium transporter 5-like,Interpro:IPR003855 K+ potassium transporter,Pfam:PF02705 K_trans,note:partial
scaffold875223_51269	scaffold875223	51269	1.97914	0.36	PITA_000068090	5'RS	PREDICTED: potassium transporter 5-like,Interpro:IPR003855 K+ potassium transporter,Pfam:PF02705 K_trans,note:partial
scaffold875223_51311	scaffold875223	51311	2.03087	0.37	PITA_000068090	CDS	PREDICTED: potassium transporter 5-like,Interpro:IPR003855 K+ potassium transporter,Pfam:PF02705 K_trans,note:partial
scaffold875223_51334	scaffold875223	51334	2.04313	0.38	PITA_000068090	CDS	PREDICTED: potassium transporter 5-like,Interpro:IPR003855 K+ potassium transporter,Pfam:PF02705 K_trans,note:partial
scaffold875223_54293	scaffold875223	54293	1.91488	0.42	PITA_000068090	intron	PREDICTED: potassium transporter 5-like,Interpro:IPR003855 K+ potassium transporter,Pfam:PF02705 K_trans,note:partial
scaffold875223_54401	scaffold875223	54401	1.96631	0.44	PITA_000068090	CDS	PREDICTED: potassium transporter 5-like,Interpro:IPR003855 K+ potassium transporter,Pfam:PF02705 K_trans,note:partial
scaffold875223_54432	scaffold875223	54432	2.14885	0.43	PITA_000068090	CDS	PREDICTED: potassium transporter 5-like,Interpro:IPR003855 K+ potassium transporter,Pfam:PF02705 K_trans,note:partial
scaffold875575.2_25402	scaffold875575.2	25402	2.33672	0.34	PITA_000077181	CDS	PREDICTED: pentatricopeptide repeat-containing protein At5g64320, mitochondrial-like,Interpro:IPR002885 Pentatricopeptide repeat,Pfam:PF01535 PPR,Pfam:PF12854 PPR_1,Pfam:PF13041 PPR_2,note:complete
scaffold875575.2_25432	scaffold875575.2	25432	2.33251	0.36	PITA_000077181	CDS	PREDICTED: pentatricopeptide repeat-containing protein At5g64320, mitochondrial-like,Interpro:IPR002885 Pentatricopeptide repeat,Pfam:PF01535 PPR,Pfam:PF12854 PPR_1,Pfam:PF13041 PPR_2,note:complete
scaffold875575.2_25452	scaffold875575.2	25452	2.46918	0.39	PITA_000077181	CDS	PREDICTED: pentatricopeptide repeat-containing protein At5g64320, mitochondrial-like,Interpro:IPR002885 Pentatricopeptide repeat,Pfam:PF01535 PPR,Pfam:PF12854 PPR_1,Pfam:PF13041 PPR_2,note:complete
scaffold879076_72671	scaffold879076	72671	1.89792	0.31	PITA_000057231	3'RS	PREDICTED: E3 ubiquitin-protein ligase UPL1-like,Interpro:IPR000569 HECT,Pfam:PF00632 HECT,note:partial
scaffold879076_72711	scaffold879076	72711	1.90794	0.3	PITA_000057230	CDS	uninformative,Interpro:IPR000569 HECT,Pfam:PF00632 HECT,note:partial
scaffold879076_72797	scaffold879076	72797	1.90794	0.3	PITA_000057230	CDS	uninformative,Interpro:IPR000569 HECT,Pfam:PF00632 HECT,note:partial
scaffold879076_72913	scaffold879076	72913	1.89349	0.31	PITA_000057230	CDS	uninformative,Interpro:IPR000569 HECT,Pfam:PF00632 HECT,note:partial
scaffold879076_73138	scaffold879076	73138	1.88471	0.31	PITA_000057230	intron	uninformative,Interpro:IPR000569 HECT,Pfam:PF00632 HECT,note:partial
scaffold880259_43340	scaffold880259	43340	2.15737	0.39	PITA_000071545	intron	ATP binding protein, putative,Interpro:IPR001245 Serine-threonine/tyrosine-protein kinase catalytic domain,Interpro:IPR021720 Malectin,Pfam:PF07714 Pkinase_Tyr,Pfam:PF11721 Malectin,note:partial
scaffold882294_8075	scaffold882294	8075	1.89942	0.23	PITA_000085121	intron	PREDICTED: fructan 6-exohydrolase-like,Interpro:IPR013148 Glycosyl hydrolase family 32 N-terminal,Interpro:IPR013189 Glycosyl hydrolase family 32 C-terminal,Pfam:PF00251 Glyco_hydro_32N,Pfam:PF08244 Glyco_hydro_32C,note:complete
scaffold884100_6443	scaffold884100	6443	1.87412	0.21	PITA_000076002	CDS	monofunctional isopimaradiene synthase,Interpro:IPR005630 Terpene synthase metal-binding domain,Pfam:PF03936 Terpene_synth_C,note:complete
scaffold884100_25614	scaffold884100	25614	1.85843	0.22	PITA_000076004	intron	PREDICTED: abietadienol/abietadienal oxidase-like,Interpro:IPR001128 Cytochrome P450,Pfam:PF00067 p450,note:complete
scaffold884180.1_29914	scaffold884180.1	29914	2.20778	0.33	unknown	NA	*PREDICTED: uncharacterized protein C594.04c-like
scaffold884614_34316	scaffold884614	34316	2.07724	0.37	PITA_000076587	intron	UDP-glycosyltransferase 86A2,Interpro:IPR002213 UDP-glucuronosyl/UDP-glucosyltransferase,Pfam:PF00201 UDPGT,note:partial
scaffold884614_36352	scaffold884614	36352	2.08218	0.38	PITA_000076587	CDS	UDP-glycosyltransferase 86A2,Interpro:IPR002213 UDP-glucuronosyl/UDP-glucosyltransferase,Pfam:PF00201 UDPGT,note:partial
scaffold884907_90247	scaffold884907	90247	2.40423	0.42	PITA_000037132	CDS	ATP-binding cassette transporter, putative,Interpro:IPR000425 Major intrinsic protein,Interpro:IPR003439 ABC transporter-like,Interpro:IPR013525 ABC-2 type transporter,Interpro:IPR013581 Plant PDR ABC transporter associated,Interpro:IPR029481 ABC-tran
scaffold884907_113008	scaffold884907	113008	1.99979	0.17	PITA_000037132	intron	ATP-binding cassette transporter, putative,Interpro:IPR000425 Major intrinsic protein,Interpro:IPR003439 ABC transporter-like,Interpro:IPR013525 ABC-2 type transporter,Interpro:IPR013581 Plant PDR ABC transporter associated,Interpro:IPR029481 ABC-tran
scaffold884907_131847	scaffold884907	131847	2.39041	0.41	PITA_000037132	intron	ATP-binding cassette transporter, putative,Interpro:IPR000425 Major intrinsic protein,Interpro:IPR003439 ABC transporter-like,Interpro:IPR013525 ABC-2 type transporter,Interpro:IPR013581 Plant PDR ABC transporter associated,Interpro:IPR029481 ABC-tran
scaffold884907_131956	scaffold884907	131956	2.40985	0.42	PITA_000037132	CDS	ATP-binding cassette transporter, putative,Interpro:IPR000425 Major intrinsic protein,Interpro:IPR003439 ABC transporter-like,Interpro:IPR013525 ABC-2 type transporter,Interpro:IPR013581 Plant PDR ABC transporter associated,Interpro:IPR029481 ABC-tran
scaffold884907_132102	scaffold884907	132102	2.40985	0.42	PITA_000037132	CDS	ATP-binding cassette transporter, putative,Interpro:IPR000425 Major intrinsic protein,Interpro:IPR003439 ABC transporter-like,Interpro:IPR013525 ABC-2 type transporter,Interpro:IPR013581 Plant PDR ABC transporter associated,Interpro:IPR029481 ABC-tran
scaffold884907_137992	scaffold884907	137992	2.15648	0.27	PITA_000037132	intron	ATP-binding cassette transporter, putative,Interpro:IPR000425 Major intrinsic protein,Interpro:IPR003439 ABC transporter-like,Interpro:IPR013525 ABC-2 type transporter,Interpro:IPR013581 Plant PDR ABC transporter associated,Interpro:IPR029481 ABC-tran
scaffold884907_138232	scaffold884907	138232	1.85807	0.2	PITA_000037132	intron	ATP-binding cassette transporter, putative,Interpro:IPR000425 Major intrinsic protein,Interpro:IPR003439 ABC transporter-like,Interpro:IPR013525 ABC-2 type transporter,Interpro:IPR013581 Plant PDR ABC transporter associated,Interpro:IPR029481 ABC-tran
scaffold884907_138270	scaffold884907	138270	1.91578	0.19	PITA_000037132	intron	ATP-binding cassette transporter, putative,Interpro:IPR000425 Major intrinsic protein,Interpro:IPR003439 ABC transporter-like,Interpro:IPR013525 ABC-2 type transporter,Interpro:IPR013581 Plant PDR ABC transporter associated,Interpro:IPR029481 ABC-tran
scaffold884907_138728	scaffold884907	138728	1.86991	0.2	PITA_000037132	intron	ATP-binding cassette transporter, putative,Interpro:IPR000425 Major intrinsic protein,Interpro:IPR003439 ABC transporter-like,Interpro:IPR013525 ABC-2 type transporter,Interpro:IPR013581 Plant PDR ABC transporter associated,Interpro:IPR029481 ABC-tran
scaffold884907_140949	scaffold884907	140949	1.91715	0.38	PITA_000037132	3'UTR	ATP-binding cassette transporter, putative,Interpro:IPR000425 Major intrinsic protein,Interpro:IPR003439 ABC transporter-like,Interpro:IPR013525 ABC-2 type transporter,Interpro:IPR013581 Plant PDR ABC transporter associated,Interpro:IPR029481 ABC-tran
scaffold884907_141051	scaffold884907	141051	1.86717	0.38	PITA_000037132	3'UTR	ATP-binding cassette transporter, putative,Interpro:IPR000425 Major intrinsic protein,Interpro:IPR003439 ABC transporter-like,Interpro:IPR013525 ABC-2 type transporter,Interpro:IPR013581 Plant PDR ABC transporter associated,Interpro:IPR029481 ABC-tran
scaffold884907_141189	scaffold884907	141189	1.8879	0.39	PITA_000037132	3'UTR	ATP-binding cassette transporter, putative,Interpro:IPR000425 Major intrinsic protein,Interpro:IPR003439 ABC transporter-like,Interpro:IPR013525 ABC-2 type transporter,Interpro:IPR013581 Plant PDR ABC transporter associated,Interpro:IPR029481 ABC-tran
scaffold884907_141475	scaffold884907	141475	1.85412	0.39	PITA_000037132	intron	ATP-binding cassette transporter, putative,Interpro:IPR000425 Major intrinsic protein,Interpro:IPR003439 ABC transporter-like,Interpro:IPR013525 ABC-2 type transporter,Interpro:IPR013581 Plant PDR ABC transporter associated,Interpro:IPR029481 ABC-tran
scaffold886168_31575	scaffold886168	31575	1.90661	0.19	PITA_000040182	intron	PREDICTED: 13-hydroxylupanine O-tigloyltransferase-like,Interpro:IPR003480 Transferase,Pfam:PF02458 Transferase,note:complete
scaffold886168_31771	scaffold886168	31771	1.982	0.19	PITA_000040182	CDS	PREDICTED: 13-hydroxylupanine O-tigloyltransferase-like,Interpro:IPR003480 Transferase,Pfam:PF02458 Transferase,note:complete
scaffold88660_172674	scaffold88660	172674	2.06289	0.47	PITA_000026946	CDS	non-annotated model,Interpro:IPR020978 Cryptochrome C-terminal,Pfam:PF12546 Cryptochrome_C,note:partial
scaffold887627.3_20748	scaffold887627.3	20748	2.10561	0.33	PITA_000087425	intron	non-annotated model,no protein domains,note:complete
scaffold888023_50698	scaffold888023	50698	2.07826	0.36	PITA_000057177	CDS	uninformative,no protein domains,note:partial
scaffold888023_51998	scaffold888023	51998	2.10065	0.34	PITA_000057177	intron	uninformative,no protein domains,note:partial
scaffold888023_52008	scaffold888023	52008	2.15891	0.34	PITA_000057177	intron	uninformative,no protein domains,note:partial
scaffold888023_52032	scaffold888023	52032	2.09922	0.37	PITA_000057177	intron	uninformative,no protein domains,note:partial
scaffold888023_52072	scaffold888023	52072	2.24347	0.34	PITA_000057177	intron	uninformative,no protein domains,note:partial
scaffold888023_52085	scaffold888023	52085	1.91922	0.35	PITA_000057177	intron	uninformative,no protein domains,note:partial
scaffold888023_52178	scaffold888023	52178	2.11	0.37	PITA_000057177	CDS	uninformative,no protein domains,note:partial
scaffold888023_52210	scaffold888023	52210	2.11	0.37	PITA_000057177	CDS	uninformative,no protein domains,note:partial
scaffold888023_52309	scaffold888023	52309	2.16112	0.34	PITA_000057177	CDS	uninformative,no protein domains,note:partial
scaffold888023_52367	scaffold888023	52367	2.11	0.37	PITA_000057177	CDS	uninformative,no protein domains,note:partial
scaffold888023_52399	scaffold888023	52399	2.1744	0.34	PITA_000057177	CDS	uninformative,no protein domains,note:partial
scaffold888830_10806	scaffold888830	10806	1.94693	0.31	PITA_000047963	CDS	histone H4,Interpro:IPR007125 Histone core,Pfam:PF00125 Histone,note:complete
scaffold891554_26917	scaffold891554	26917	1.85943	0.44	PITA_000076283	CDS	uninformative,Interpro:IPR009902 Protein of unknown function DUF1442,Pfam:PF07279 DUF1442,note:complete
scaffold892944_29314	scaffold892944	29314	1.99424	0.45	unknown	NA	*No significant similarity
scaffold893286_10610	scaffold893286	10610	2.25248	0.48	unknown	NA	*benzyl alcohol O-benzoyltransferase
scaffold893286_10639	scaffold893286	10639	2.29482	0.48	unknown	NA	*benzyl alcohol O-benzoyltransferase
scaffold893286_10659	scaffold893286	10659	2.24597	0.47	unknown	NA	*benzyl alcohol O-benzoyltransferase
scaffold893286_10672	scaffold893286	10672	2.19372	0.48	unknown	NA	*benzyl alcohol O-benzoyltransferase
scaffold893286_11041	scaffold893286	11041	2.25876	0.48	unknown	NA	*benzyl alcohol O-benzoyltransferase
scaffold893584_3476	scaffold893584	3476	3.16515	0.28	unknown	NA	*RecName: Full=Monofunctional isopimaradiene synthase, chloroplastic
scaffold893584_3597	scaffold893584	3597	1.85196	0.22	unknown	NA	*RecName: Full=Monofunctional isopimaradiene synthase, chloroplastic
scaffold893584_3759	scaffold893584	3759	3.13376	0.28	unknown	NA	*RecName: Full=Monofunctional isopimaradiene synthase, chloroplastic
scaffold893584_3850	scaffold893584	3850	3.13694	0.27	unknown	NA	*RecName: Full=Monofunctional isopimaradiene synthase, chloroplastic
scaffold893584_4663	scaffold893584	4663	3.1203	0.28	unknown	NA	*RecName: Full=Monofunctional isopimaradiene synthase, chloroplastic
scaffold893584_4756	scaffold893584	4756	3.01972	0.27	unknown	NA	*RecName: Full=Monofunctional isopimaradiene synthase, chloroplastic
scaffold893584_4759	scaffold893584	4759	3.04244	0.26	unknown	NA	*RecName: Full=Monofunctional isopimaradiene synthase, chloroplastic
scaffold893584_4766	scaffold893584	4766	3.12371	0.27	unknown	NA	*RecName: Full=Monofunctional isopimaradiene synthase, chloroplastic
scaffold893584_4836	scaffold893584	4836	3.07337	0.27	unknown	NA	*RecName: Full=Monofunctional isopimaradiene synthase, chloroplastic
scaffold894768_157742	scaffold894768	157742	1.8501	0.38	PITA_000031667	CDS	PREDICTED: probable protein phosphatase 2C 4,Interpro:IPR001932 Protein phosphatase 2C (PP2C)-like domain,Pfam:PF00481 PP2C,note:complete
scaffold894806_96904	scaffold894806	96904	1.91342	0.45	PITA_000050533	CDS	serine/threonine-specific protein kinase - like,Interpro:IPR000719 Protein kinase domain,Interpro:IPR001611 Leucine-rich repeat,Pfam:PF00069 Pkinase,Pfam:PF00560 LRR_1,note:complete
scaffold895454_31763	scaffold895454	31763	1.87544	0.1	unknown	NA	*PREDICTED: UDP-glycosyltransferase 92A1
scaffold896661.2_27112	scaffold896661.2	27112	2.04681	0.49	PITA_000061323	5'UTR	PREDICTED: probable GTP diphosphokinase RSH2, chloroplastic,Interpro:IPR007685 RelA/SpoT,Pfam:PF04607 RelA_SpoT,Pfam:PF13328 HD_4,note:partial
scaffold896661.2_27759	scaffold896661.2	27759	2.05865	0.46	PITA_000061323	CDS	PREDICTED: probable GTP diphosphokinase RSH2, chloroplastic,Interpro:IPR007685 RelA/SpoT,Pfam:PF04607 RelA_SpoT,Pfam:PF13328 HD_4,note:partial
scaffold896661.2_29734	scaffold896661.2	29734	2.17262	0.47	PITA_000061323	CDS	PREDICTED: probable GTP diphosphokinase RSH2, chloroplastic,Interpro:IPR007685 RelA/SpoT,Pfam:PF04607 RelA_SpoT,Pfam:PF13328 HD_4,note:partial
scaffold896661.2_30980	scaffold896661.2	30980	1.98374	0.32	PITA_000061323	intron	PREDICTED: probable GTP diphosphokinase RSH2, chloroplastic,Interpro:IPR007685 RelA/SpoT,Pfam:PF04607 RelA_SpoT,Pfam:PF13328 HD_4,note:partial
scaffold896661.2_31379	scaffold896661.2	31379	2.17635	0.47	PITA_000061323	CDS	PREDICTED: probable GTP diphosphokinase RSH2, chloroplastic,Interpro:IPR007685 RelA/SpoT,Pfam:PF04607 RelA_SpoT,Pfam:PF13328 HD_4,note:partial
scaffold896661.2_32480	scaffold896661.2	32480	2.17786	0.48	PITA_000061323	3'UTR	PREDICTED: probable GTP diphosphokinase RSH2, chloroplastic,Interpro:IPR007685 RelA/SpoT,Pfam:PF04607 RelA_SpoT,Pfam:PF13328 HD_4,note:partial
scaffold897581_15283	scaffold897581	15283	1.91068	0.45	PITA_000039398	intron	putative aspartate aminotransferase,Interpro:IPR004839 Aminotransferase class I/classII,Pfam:PF00155 Aminotran_1_2,note:partial
scaffold898461_38833	scaffold898461	38833	2.05154	0.15	PITA_000071959	intron	oxidoreductase, 2OG-Fe(II) oxygenase family protein,Interpro:IPR005123 Oxoglutarate/iron-dependent dioxygenase,Interpro:IPR026992 Non-haem dioxygenase N-terminal domain,Pfam:PF03171 2OG-FeII_Oxy,Pfam:PF14226 DIOX_N,note:partial
scaffold898461_39425	scaffold898461	39425	2.11656	0.16	PITA_000071959	CDS	oxidoreductase, 2OG-Fe(II) oxygenase family protein,Interpro:IPR005123 Oxoglutarate/iron-dependent dioxygenase,Interpro:IPR026992 Non-haem dioxygenase N-terminal domain,Pfam:PF03171 2OG-FeII_Oxy,Pfam:PF14226 DIOX_N,note:partial
scaffold898461_39429	scaffold898461	39429	2.13984	0.16	PITA_000071959	CDS	oxidoreductase, 2OG-Fe(II) oxygenase family protein,Interpro:IPR005123 Oxoglutarate/iron-dependent dioxygenase,Interpro:IPR026992 Non-haem dioxygenase N-terminal domain,Pfam:PF03171 2OG-FeII_Oxy,Pfam:PF14226 DIOX_N,note:partial
scaffold898461_39470	scaffold898461	39470	2.11656	0.16	PITA_000071959	CDS	oxidoreductase, 2OG-Fe(II) oxygenase family protein,Interpro:IPR005123 Oxoglutarate/iron-dependent dioxygenase,Interpro:IPR026992 Non-haem dioxygenase N-terminal domain,Pfam:PF03171 2OG-FeII_Oxy,Pfam:PF14226 DIOX_N,note:partial
scaffold898461_41654	scaffold898461	41654	2.13984	0.16	PITA_000071959	CDS	oxidoreductase, 2OG-Fe(II) oxygenase family protein,Interpro:IPR005123 Oxoglutarate/iron-dependent dioxygenase,Interpro:IPR026992 Non-haem dioxygenase N-terminal domain,Pfam:PF03171 2OG-FeII_Oxy,Pfam:PF14226 DIOX_N,note:partial
scaffold898784_41502	scaffold898784	41502	2.07207	0.43	PITA_000057985	CDS	putative CCR4-associated factor 1-like 6,Interpro:IPR006941 Ribonuclease CAF1,Pfam:PF04857 CAF1,note:complete
scaffold898784_59288	scaffold898784	59288	2.20342	0.48	PITA_000057985	3'RS	putative CCR4-associated factor 1-like 6,Interpro:IPR006941 Ribonuclease CAF1,Pfam:PF04857 CAF1,note:complete
scaffold899306.2_84826	scaffold899306.2	84826	2.16848	0.28	PITA_000049992	CDS	calcium-dependent protein kinase, putative,Interpro:IPR000719 Protein kinase domain,Pfam:PF00069 Pkinase,note:complete
scaffold899306.2_84837	scaffold899306.2	84837	2.3293	0.32	PITA_000049992	CDS	calcium-dependent protein kinase, putative,Interpro:IPR000719 Protein kinase domain,Pfam:PF00069 Pkinase,note:complete
scaffold899306.2_85110	scaffold899306.2	85110	2.42565	0.34	PITA_000049992	CDS	calcium-dependent protein kinase, putative,Interpro:IPR000719 Protein kinase domain,Pfam:PF00069 Pkinase,note:complete
scaffold899306.2_85155	scaffold899306.2	85155	2.37129	0.34	PITA_000049992	CDS	calcium-dependent protein kinase, putative,Interpro:IPR000719 Protein kinase domain,Pfam:PF00069 Pkinase,note:complete
scaffold899306.2_85201	scaffold899306.2	85201	2.36603	0.35	PITA_000049992	CDS	calcium-dependent protein kinase, putative,Interpro:IPR000719 Protein kinase domain,Pfam:PF00069 Pkinase,note:complete
scaffold901585_96275	scaffold901585	96275	2.07473	0.45	PITA_000044896	CDS	arsenite efflux protein-like protein,Interpro:IPR002657 Bile acid:sodium symporter,Pfam:PF01758 SBF,note:partial
scaffold901587_20939	scaffold901587	20939	1.84574	0.22	unknown	NA	*terpene synthase, partial
scaffold901721_37997	scaffold901721	37997	1.93048	0.23	PITA_000060065	CDS	uninformative,Interpro:IPR018971 Protein of unknown function DUF1997,Pfam:PF09366 DUF1997,note:complete
scaffold901721_38027	scaffold901721	38027	1.85012	0.23	PITA_000060065	CDS	uninformative,Interpro:IPR018971 Protein of unknown function DUF1997,Pfam:PF09366 DUF1997,note:complete
scaffold901721_38286	scaffold901721	38286	1.8832	0.23	PITA_000060065	5'RS	uninformative,Interpro:IPR018971 Protein of unknown function DUF1997,Pfam:PF09366 DUF1997,note:complete
scaffold902228_68970	scaffold902228	68970	1.85566	0.39	PITA_000043201	CDS	PREDICTED: LOW QUALITY PROTEIN: mediator of RNA polymerase II transcription subunit 6-like,Interpro:IPR007018 Mediator complex subunit Med6,Pfam:PF04934 Med6,note:partial
scaffold902228_69135	scaffold902228	69135	1.9101	0.39	PITA_000043201	intron	PREDICTED: LOW QUALITY PROTEIN: mediator of RNA polymerase II transcription subunit 6-like,Interpro:IPR007018 Mediator complex subunit Med6,Pfam:PF04934 Med6,note:partial
scaffold90322_33524	scaffold90322	33524	1.85466	0.17	PITA_000058741	CDS	Serine acetyltransferase,Interpro:IPR001451 Bacterial transferase hexapeptide repeat,Pfam:PF00132 Hexapep,note:complete
scaffold903954.2_48327	scaffold903954.2	48327	2.13199	0.46	PITA_000054490	intron	peptidase-like protein,Interpro:IPR003137 Protease-associated domain PA,Interpro:IPR007365 Transferrin receptor-like dimerisation domain,Interpro:IPR007484 Peptidase M28,Pfam:PF02225 PA,Pfam:PF04253 TFR_dimer,Pfam:PF04389 Peptidase_M28,note:partial
scaffold904454_159615	scaffold904454	159615	2.0996	0.26	PITA_000033347	intron	BnaA06g15180D,Pfam:PF03083 MtN3_slv,note:complete
scaffold904454_159988	scaffold904454	159988	2.11395	0.26	PITA_000033347	CDS	BnaA06g15180D,Pfam:PF03083 MtN3_slv,note:complete
scaffold904454_160049	scaffold904454	160049	2.14453	0.26	PITA_000033347	intron	BnaA06g15180D,Pfam:PF03083 MtN3_slv,note:complete
scaffold904454_160055	scaffold904454	160055	2.17502	0.26	PITA_000033347	intron	BnaA06g15180D,Pfam:PF03083 MtN3_slv,note:complete
scaffold904454_161337	scaffold904454	161337	2.04772	0.26	PITA_000033347	intron	BnaA06g15180D,Pfam:PF03083 MtN3_slv,note:complete
scaffold904454_161737	scaffold904454	161737	2.11245	0.26	PITA_000033347	intron	BnaA06g15180D,Pfam:PF03083 MtN3_slv,note:complete
scaffold904634_26560	scaffold904634	26560	2.67819	0.46	PITA_000046306	intron	PREDICTED: BTB/POZ domain-containing protein At5g48130,Interpro:IPR013069 BTB/POZ,Interpro:IPR027356 NPH3 domain,Pfam:PF00651 BTB,Pfam:PF03000 NPH3,note:partial
scaffold904641_302766	scaffold904641	302766	1.86241	0.36	unknown	NA	*putative NBS-LRR protein G8504, partial
scaffold904756_13760	scaffold904756	13760	2.01853	0.44	PITA_000031564	CDS	PREDICTED: transducin beta-like protein 3,Interpro:IPR001680 WD40 repeat,Pfam:PF00400 WD40,note:partial
scaffold904756_13786	scaffold904756	13786	2.01853	0.44	PITA_000031564	CDS	PREDICTED: transducin beta-like protein 3,Interpro:IPR001680 WD40 repeat,Pfam:PF00400 WD40,note:partial
scaffold904756_13878	scaffold904756	13878	1.95799	0.44	PITA_000031564	intron	PREDICTED: transducin beta-like protein 3,Interpro:IPR001680 WD40 repeat,Pfam:PF00400 WD40,note:partial
scaffold904756_28177	scaffold904756	28177	1.92467	0.46	PITA_000031564	intron	PREDICTED: transducin beta-like protein 3,Interpro:IPR001680 WD40 repeat,Pfam:PF00400 WD40,note:partial
scaffold904756_28403	scaffold904756	28403	1.98753	0.44	PITA_000031564	intron	PREDICTED: transducin beta-like protein 3,Interpro:IPR001680 WD40 repeat,Pfam:PF00400 WD40,note:partial
scaffold904756_28505	scaffold904756	28505	2.0394	0.49	PITA_000031564	CDS	PREDICTED: transducin beta-like protein 3,Interpro:IPR001680 WD40 repeat,Pfam:PF00400 WD40,note:partial
scaffold904756_28543	scaffold904756	28543	2.01718	0.44	PITA_000031564	CDS	PREDICTED: transducin beta-like protein 3,Interpro:IPR001680 WD40 repeat,Pfam:PF00400 WD40,note:partial
scaffold904771_226362	scaffold904771	226362	1.94984	0.36	PITA_000021719	CDS	uninformative,Interpro:IPR006852 Protein of unknown function DUF616,Pfam:PF04765 DUF616,note:partial
scaffold904771_226371	scaffold904771	226371	2.40083	0.16	PITA_000021719	CDS	uninformative,Interpro:IPR006852 Protein of unknown function DUF616,Pfam:PF04765 DUF616,note:partial
scaffold95158_118064	scaffold95158	118064	2.34812	0.35	PITA_000042349	intron	non-annotated model,no protein domains,note:complete
scaffold95158_118095	scaffold95158	118095	2.01421	0.17	PITA_000042349	intron	non-annotated model,no protein domains,note:complete
scaffold95158_118378	scaffold95158	118378	2.59565	0.46	PITA_000042349	intron	non-annotated model,no protein domains,note:complete
scaffold95158_118391	scaffold95158	118391	2.3969	0.35	PITA_000042349	intron	non-annotated model,no protein domains,note:complete
scaffold95158_118545	scaffold95158	118545	2.3969	0.35	PITA_000042349	intron	non-annotated model,no protein domains,note:complete
scaffold95158_118725	scaffold95158	118725	2.6066	0.36	PITA_000042349	intron	non-annotated model,no protein domains,note:complete
scaffold95158_118869	scaffold95158	118869	2.34692	0.35	PITA_000042349	intron	non-annotated model,no protein domains,note:complete
scaffold95158_118884	scaffold95158	118884	2.30232	0.48	PITA_000042349	intron	non-annotated model,no protein domains,note:complete
scaffold95158_119423	scaffold95158	119423	2.3969	0.35	PITA_000042349	intron	non-annotated model,no protein domains,note:complete
scaffold95158_119449	scaffold95158	119449	2.34812	0.35	PITA_000042349	intron	non-annotated model,no protein domains,note:complete
scaffold95158_119457	scaffold95158	119457	2.17338	0.22	PITA_000042349	intron	non-annotated model,no protein domains,note:complete
scaffold99528.1_3314	scaffold99528.1	3314	2.01108	0.28	PITA_000072599	intron	uninformative,Interpro:IPR003772 Protein of unknown function DUF177,Pfam:PF02620 DUF177,note:partial
tscaffold1025_141292	tscaffold1025	141292	1.86816	0.39	PITA_000019562	intron	uninformative,Interpro:IPR014012 Helicase/SANT-associated DNA binding,Pfam:PF07529 HSA,note:partial
tscaffold1025_181413	tscaffold1025	181413	1.88559	0.38	PITA_000019562	CDS	uninformative,Interpro:IPR014012 Helicase/SANT-associated DNA binding,Pfam:PF07529 HSA,note:partial
tscaffold1025_181701	tscaffold1025	181701	1.86816	0.39	PITA_000019562	CDS	uninformative,Interpro:IPR014012 Helicase/SANT-associated DNA binding,Pfam:PF07529 HSA,note:partial
tscaffold1025_181905	tscaffold1025	181905	1.88559	0.38	PITA_000019562	intron	uninformative,Interpro:IPR014012 Helicase/SANT-associated DNA binding,Pfam:PF07529 HSA,note:partial
tscaffold1025_184733	tscaffold1025	184733	1.86483	0.38	PITA_000019562	CDS	uninformative,Interpro:IPR014012 Helicase/SANT-associated DNA binding,Pfam:PF07529 HSA,note:partial
tscaffold107_822338	tscaffold107	822338	2.11362	0.2	PITA_000005722	CDS	PREDICTED: pentatricopeptide repeat-containing protein At1g74900, mitochondrial-like isoform X1,Interpro:IPR002885 Pentatricopeptide repeat,Pfam:PF13041 PPR_2,note:complete
tscaffold107_822400	tscaffold107	822400	2.17649	0.2	PITA_000005722	CDS	PREDICTED: pentatricopeptide repeat-containing protein At1g74900, mitochondrial-like isoform X1,Interpro:IPR002885 Pentatricopeptide repeat,Pfam:PF13041 PPR_2,note:complete
tscaffold1141_93419	tscaffold1141	93419	2.0704	0.26	unknown	NA	*galactose mutarotase-like superfamily protein, partial
tscaffold1227_178273	tscaffold1227	178273	1.96199	0.43	unknown	NA	*Putative methylesterase 13, chloroplastic, partial
tscaffold1322_42147	tscaffold1322	42147	1.86434	0.49	PITA_000032185	CDS	Os09g0332600,Interpro:IPR003439 ABC transporter-like,Interpro:IPR013525 ABC-2 type transporter,Interpro:IPR029481 ABC-transporter extracellular N-terminal domain,Pfam:PF00005 ABC_tran,Pfam:PF01061 ABC2_membrane,Pfam:PF14510 ABC_trans_N,note:complete
tscaffold1322_57050	tscaffold1322	57050	1.87488	0.24	PITA_000032185	CDS	Os09g0332600,Interpro:IPR003439 ABC transporter-like,Interpro:IPR013525 ABC-2 type transporter,Interpro:IPR029481 ABC-transporter extracellular N-terminal domain,Pfam:PF00005 ABC_tran,Pfam:PF01061 ABC2_membrane,Pfam:PF14510 ABC_trans_N,note:complete
tscaffold1359_253254	tscaffold1359	253254	2.21027	0.43	unknown	NA	*No significant similarity
tscaffold1359_253255	tscaffold1359	253255	2.21436	0.43	unknown	NA	*No significant similarity
tscaffold1362_13641	tscaffold1362	13641	1.90945	0.39	unknown	NA	*mitochondrial serine hydroxymethyltransferase
tscaffold1362_13882	tscaffold1362	13882	1.84534	0.36	unknown	NA	*mitochondrial serine hydroxymethyltransferase
tscaffold1483_175202	tscaffold1483	175202	1.93244	0.15	unknown	NA	*PREDICTED: non-specific phospholipase C3
tscaffold1483_175231	tscaffold1483	175231	2.02209	0.15	unknown	NA	*PREDICTED: non-specific phospholipase C3
tscaffold1483_175258	tscaffold1483	175258	1.96011	0.15	unknown	NA	*PREDICTED: non-specific phospholipase C3
tscaffold1483_175929	tscaffold1483	175929	2.07487	0.14	unknown	NA	*PREDICTED: non-specific phospholipase C3
tscaffold1483_176641	tscaffold1483	176641	2.01534	0.18	unknown	NA	*PREDICTED: non-specific phospholipase C3
tscaffold1549_22249	tscaffold1549	22249	1.89208	0.42	PITA_000024868	3'UTR	lactoylglutathione lyase, putative,Interpro:IPR025870 Glyoxalase-like domain,Pfam:PF12681 Glyoxalase_2,note:partial
tscaffold1549_22364	tscaffold1549	22364	2.06951	0.42	PITA_000024868	3'UTR	lactoylglutathione lyase, putative,Interpro:IPR025870 Glyoxalase-like domain,Pfam:PF12681 Glyoxalase_2,note:partial
tscaffold1561_177884	tscaffold1561	177884	1.94042	0.15	PITAhm_001155	intron	uninformative,no protein domains,note:partial
tscaffold1643_221708	tscaffold1643	221708	2.31931	0.42	unknown	NA	*hypothetical protein B456_001G233200
tscaffold1840_134191	tscaffold1840	134191	1.89278	0.16	unknown	NA	*PREDICTED: double-strand break repair protein MRE11 isoform X2
tscaffold1840_354552	tscaffold1840	354552	1.89313	0.16	PITA_000015431	CDS	PREDICTED: double-strand break repair protein MRE11 isoform X2,Interpro:IPR007281 Mre11 DNA-binding,Pfam:PF04152 Mre11_DNA_bind,note:partial
tscaffold1853_255380	tscaffold1853	255380	2.13176	0.11	unknown	NA	*PREDICTED: transmembrane protein 230-like
tscaffold1861_387028	tscaffold1861	387028	2.27559	0.46	PITA_000003829	CDS	PREDICTED: DNA ligase 3 isoform X1,no protein domains,note:complete
tscaffold1916_1540732	tscaffold1916	1540732	1.99511	0.26	unknown	NA	*No significant similarity
tscaffold2031_25557	tscaffold2031	25557	1.88033	0.39	PITA_000021577	intron	Acyl-coenzyme A thioesterase,Interpro:IPR006683 Thioesterase superfamily,Pfam:PF03061 4HBT,note:partial
tscaffold2031_25777	tscaffold2031	25777	1.92286	0.39	PITA_000021577	intron	Acyl-coenzyme A thioesterase,Interpro:IPR006683 Thioesterase superfamily,Pfam:PF03061 4HBT,note:partial
tscaffold2121_508665	tscaffold2121	508665	2.01478	0.19	unknown	NA	*PREDICTED: peroxisomal nicotinamide adenine dinucleotide carrier-like, partial
tscaffold2121_509259	tscaffold2121	509259	2.10976	0.19	unknown	NA	*PREDICTED: peroxisomal nicotinamide adenine dinucleotide carrier-like, partial
tscaffold2121_510866	tscaffold2121	510866	2.00851	0.19	unknown	NA	*PREDICTED: peroxisomal nicotinamide adenine dinucleotide carrier-like, partial
tscaffold2162_58620	tscaffold2162	58620	2.2872	0.29	unknown	NA	*PREDICTED: ribonuclease 1-like
tscaffold2162_59620	tscaffold2162	59620	2.20242	0.27	unknown	NA	*PREDICTED: ribonuclease 1-like
tscaffold2205_703156	tscaffold2205	703156	1.91959	0.19	PITAhm_000291	intron	PREDICTED: abietadienol/abietadienal oxidase-like,Interpro:IPR001128 Cytochrome P450,Pfam:PF00067 p450,note:complete
tscaffold2205_737345	tscaffold2205	737345	1.89952	0.23	PITAhm_000291	intron	PREDICTED: abietadienol/abietadienal oxidase-like,Interpro:IPR001128 Cytochrome P450,Pfam:PF00067 p450,note:complete
tscaffold2205_737353	tscaffold2205	737353	1.97421	0.21	PITAhm_000291	intron	PREDICTED: abietadienol/abietadienal oxidase-like,Interpro:IPR001128 Cytochrome P450,Pfam:PF00067 p450,note:complete
tscaffold2205_737411	tscaffold2205	737411	1.8679	0.16	PITAhm_000291	intron	PREDICTED: abietadienol/abietadienal oxidase-like,Interpro:IPR001128 Cytochrome P450,Pfam:PF00067 p450,note:complete
tscaffold2205_737468	tscaffold2205	737468	1.85671	0.22	PITAhm_000291	intron	PREDICTED: abietadienol/abietadienal oxidase-like,Interpro:IPR001128 Cytochrome P450,Pfam:PF00067 p450,note:complete
tscaffold2205_737744	tscaffold2205	737744	1.95209	0.17	PITAhm_000291	intron	PREDICTED: abietadienol/abietadienal oxidase-like,Interpro:IPR001128 Cytochrome P450,Pfam:PF00067 p450,note:complete
tscaffold2205_757158	tscaffold2205	757158	1.91295	0.22	PITAhm_000291	intron	PREDICTED: abietadienol/abietadienal oxidase-like,Interpro:IPR001128 Cytochrome P450,Pfam:PF00067 p450,note:complete
tscaffold2205_766495	tscaffold2205	766495	1.86241	0.22	PITAhm_000291	CDS	PREDICTED: abietadienol/abietadienal oxidase-like,Interpro:IPR001128 Cytochrome P450,Pfam:PF00067 p450,note:complete
tscaffold2205_803087	tscaffold2205	803087	1.91761	0.2	PITA_000006880	CDS	PREDICTED: (-)-germacrene D synthase,Interpro:IPR005630 Terpene synthase metal-binding domain,Pfam:PF03936 Terpene_synth_C,note:partial
tscaffold2205_803249	tscaffold2205	803249	2.06423	0.35	PITA_000006880	intron	PREDICTED: (-)-germacrene D synthase,Interpro:IPR005630 Terpene synthase metal-binding domain,Pfam:PF03936 Terpene_synth_C,note:partial
tscaffold2237_796564	tscaffold2237	796564	2.02668	0.31	PITAhm_001431	intron	PREDICTED: DNA polymerase epsilon catalytic subunit A-like,Interpro:IPR006133 DNA-directed DNA polymerase family B exonuclease domain,Interpro:IPR006134 DNA-directed DNA polymerase family B multifunctional domain,Interpro:IPR013697 DNA polymerase epsi
tscaffold2237_815196	tscaffold2237	815196	2.00501	0.31	PITAhm_001431	intron	PREDICTED: DNA polymerase epsilon catalytic subunit A-like,Interpro:IPR006133 DNA-directed DNA polymerase family B exonuclease domain,Interpro:IPR006134 DNA-directed DNA polymerase family B multifunctional domain,Interpro:IPR013697 DNA polymerase epsi
tscaffold2237_841293	tscaffold2237	841293	1.98023	0.28	PITAhm_001431	CDS	PREDICTED: DNA polymerase epsilon catalytic subunit A-like,Interpro:IPR006133 DNA-directed DNA polymerase family B exonuclease domain,Interpro:IPR006134 DNA-directed DNA polymerase family B multifunctional domain,Interpro:IPR013697 DNA polymerase epsi
tscaffold2237_841731	tscaffold2237	841731	2.05792	0.31	PITAhm_001431	intron	PREDICTED: DNA polymerase epsilon catalytic subunit A-like,Interpro:IPR006133 DNA-directed DNA polymerase family B exonuclease domain,Interpro:IPR006134 DNA-directed DNA polymerase family B multifunctional domain,Interpro:IPR013697 DNA polymerase epsi
tscaffold2237_842215	tscaffold2237	842215	1.97606	0.31	PITAhm_001431	intron	PREDICTED: DNA polymerase epsilon catalytic subunit A-like,Interpro:IPR006133 DNA-directed DNA polymerase family B exonuclease domain,Interpro:IPR006134 DNA-directed DNA polymerase family B multifunctional domain,Interpro:IPR013697 DNA polymerase epsi
tscaffold226_109446	tscaffold226	109446	2.07015	0.39	PITAhm_001926	intron	uninformative,Interpro:IPR004255 O-acyltransferase WSD1 N-terminal,Interpro:IPR009721 O-acyltransferase WSD1 C-terminal,Pfam:PF03007 WES_acyltransf,Pfam:PF06974 DUF1298,note:complete
tscaffold226_109476	tscaffold226	109476	2.00666	0.39	PITAhm_001926	intron	uninformative,Interpro:IPR004255 O-acyltransferase WSD1 N-terminal,Interpro:IPR009721 O-acyltransferase WSD1 C-terminal,Pfam:PF03007 WES_acyltransf,Pfam:PF06974 DUF1298,note:complete
tscaffold226_109481	tscaffold226	109481	2.03505	0.39	PITAhm_001926	intron	uninformative,Interpro:IPR004255 O-acyltransferase WSD1 N-terminal,Interpro:IPR009721 O-acyltransferase WSD1 C-terminal,Pfam:PF03007 WES_acyltransf,Pfam:PF06974 DUF1298,note:complete
tscaffold2354_404243	tscaffold2354	404243	1.84828	0.31	PITA_000011951	CDS	PREDICTED: pentatricopeptide repeat-containing protein At1g25360,Interpro:IPR002885 Pentatricopeptide repeat,Pfam:PF01535 PPR,Pfam:PF13041 PPR_2,Pfam:PF13812 PPR_3,Pfam:PF14432 DYW_deaminase,note:complete
tscaffold2397_463409	tscaffold2397	463409	1.91176	0.15	PITA_000013780	CDS	unknown,Interpro:IPR010399 Tify,Interpro:IPR018467 CO/COL/TOC1 conserved site,Pfam:PF06200 tify,Pfam:PF09425 CCT_2,note:complete
tscaffold2397_463580	tscaffold2397	463580	1.92442	0.16	PITA_000013780	CDS	unknown,Interpro:IPR010399 Tify,Interpro:IPR018467 CO/COL/TOC1 conserved site,Pfam:PF06200 tify,Pfam:PF09425 CCT_2,note:complete
tscaffold2405_102080	tscaffold2405	102080	1.87712	0.34	unknown	NA	*Serine hydroxymethyltransferase, mitochondrial
tscaffold2448_78598	tscaffold2448	78598	1.85002	0.39	PITAhm_000486	intron	asparagine synthetase,Interpro:IPR000583 Class II glutamine amidotransferase domain,Interpro:IPR001962 Asparagine synthase,Pfam:PF00733 Asn_synthase,Pfam:PF13537 GATase_7,note:complete
tscaffold2448_79062	tscaffold2448	79062	1.85497	0.38	PITAhm_000486	intron	asparagine synthetase,Interpro:IPR000583 Class II glutamine amidotransferase domain,Interpro:IPR001962 Asparagine synthase,Pfam:PF00733 Asn_synthase,Pfam:PF13537 GATase_7,note:complete
tscaffold2468_154766	tscaffold2468	154766	2.14822	0.39	unknown	NA	*PREDICTED: SWI/SNF complex component SNF12 homolog
tscaffold2468_278520	tscaffold2468	278520	2.08829	0.44	PITA_000015551	5'RS	PREDICTED: SWI/SNF complex component SNF12 homolog,no protein domains,note:complete
tscaffold2468_278605	tscaffold2468	278605	2.10926	0.44	PITA_000015551	5'RS	PREDICTED: SWI/SNF complex component SNF12 homolog,no protein domains,note:complete
tscaffold2468_280955	tscaffold2468	280955	2.31097	0.43	PITA_000015551	CDS	PREDICTED: SWI/SNF complex component SNF12 homolog,no protein domains,note:complete
tscaffold248_1809	tscaffold248	1809	1.88881	0.32	PITA_000020636	CDS	(R)-limonene synthase, putative,Interpro:IPR005630 Terpene synthase metal-binding domain,Pfam:PF03936 Terpene_synth_C,note:partial
tscaffold248_25311	tscaffold248	25311	2.54749	0.45	PITA_000020638	5'RS	non-annotated model,no protein domains,note:partial
tscaffold248_25332	tscaffold248	25332	2.23101	0.14	PITA_000020638	5'RS	non-annotated model,no protein domains,note:partial
tscaffold248_25453	tscaffold248	25453	2.64393	0.49	PITA_000020638	intron	non-annotated model,no protein domains,note:partial
tscaffold248_25578	tscaffold248	25578	2.61162	0.49	PITA_000020638	CDS	non-annotated model,no protein domains,note:partial
tscaffold248_25586	tscaffold248	25586	2.61162	0.49	PITA_000020638	intron	non-annotated model,no protein domains,note:partial
tscaffold248_25593	tscaffold248	25593	2.64249	0.49	PITA_000020638	intron	non-annotated model,no protein domains,note:partial
tscaffold252_107630	tscaffold252	107630	1.93432	0.32	PITAhm_001950	intron	PREDICTED: abscisic stress-ripening protein 2-like,Interpro:IPR001753 Crotonase superfamily,Interpro:IPR006108 3-hydroxyacyl-CoA dehydrogenase C-terminal,Interpro:IPR006176 3-hydroxyacyl-CoA dehydrogenase NAD binding,Pfam:PF00378 ECH,Pfam:PF00725 3HCD
tscaffold252_109491	tscaffold252	109491	1.94676	0.31	PITAhm_001950	CDS	PREDICTED: abscisic stress-ripening protein 2-like,Interpro:IPR001753 Crotonase superfamily,Interpro:IPR006108 3-hydroxyacyl-CoA dehydrogenase C-terminal,Interpro:IPR006176 3-hydroxyacyl-CoA dehydrogenase NAD binding,Pfam:PF00378 ECH,Pfam:PF00725 3HCD
tscaffold2529_203642	tscaffold2529	203642	1.9719	0.3	unknown	NA	*PREDICTED: glutamyl-tRNA(Gln) amidotransferase subunit A, chloroplastic/mitochondrial
tscaffold2529_203882	tscaffold2529	203882	2.44796	0.15	unknown	NA	*PREDICTED: glutamyl-tRNA(Gln) amidotransferase subunit A, chloroplastic/mitochondrial
tscaffold256_117522	tscaffold256	117522	1.85874	0.39	PITAhm_001357	intron	uninformative,Interpro:IPR008217 Ccc1 family,Pfam:PF01988 VIT1,note:complete
tscaffold2592_27166	tscaffold2592	27166	2.33223	0.45	PITA_000083577	CDS	PREDICTED: benzyl alcohol O-benzoyltransferase-like,Interpro:IPR003480 Transferase,Pfam:PF02458 Transferase,note:complete
tscaffold2592_29059	tscaffold2592	29059	2.17194	0.43	PITA_000083577	CDS	PREDICTED: benzyl alcohol O-benzoyltransferase-like,Interpro:IPR003480 Transferase,Pfam:PF02458 Transferase,note:complete
tscaffold2753_888090	tscaffold2753	888090	1.94961	0.46	PITA_000004403	intron	PREDICTED: heavy metal-associated isoprenylated plant protein 26-like,Interpro:IPR006121 Heavy metal-associated domain HMA,Pfam:PF00403 HMA,note:partial
tscaffold2753_888110	tscaffold2753	888110	1.95883	0.47	PITA_000004403	intron	PREDICTED: heavy metal-associated isoprenylated plant protein 26-like,Interpro:IPR006121 Heavy metal-associated domain HMA,Pfam:PF00403 HMA,note:partial
tscaffold2753_888597	tscaffold2753	888597	2.15356	0.47	PITA_000004403	CDS	PREDICTED: heavy metal-associated isoprenylated plant protein 26-like,Interpro:IPR006121 Heavy metal-associated domain HMA,Pfam:PF00403 HMA,note:partial
tscaffold2753_888651	tscaffold2753	888651	1.8917	0.38	PITA_000004403	CDS	PREDICTED: heavy metal-associated isoprenylated plant protein 26-like,Interpro:IPR006121 Heavy metal-associated domain HMA,Pfam:PF00403 HMA,note:partial
tscaffold2753_888744	tscaffold2753	888744	2.01675	0.44	PITA_000004403	CDS	PREDICTED: heavy metal-associated isoprenylated plant protein 26-like,Interpro:IPR006121 Heavy metal-associated domain HMA,Pfam:PF00403 HMA,note:partial
tscaffold2762_331334	tscaffold2762	331334	1.91004	0.44	PITA_000015594	5'RS	PREDICTED: LYR motif-containing protein 4,Interpro:IPR008011 Complex 1 LYR protein,Pfam:PF05347 Complex1_LYR,note:complete
tscaffold2762_332543	tscaffold2762	332543	1.85069	0.47	PITA_000015594	5'RS	PREDICTED: LYR motif-containing protein 4,Interpro:IPR008011 Complex 1 LYR protein,Pfam:PF05347 Complex1_LYR,note:complete
tscaffold2892_12717	tscaffold2892	12717	2.0257	0.37	unknown	NA	*peroxidase
tscaffold2892_25490	tscaffold2892	25490	2.49962	0.23	PITA_000045307	CDS	Polygalacturonase-1 non-catalytic subunit beta precursor, putative,Interpro:IPR004873 BURP domain,Pfam:PF03181 BURP,note:complete
tscaffold2892_25853	tscaffold2892	25853	2.34047	0.39	PITA_000045307	CDS	Polygalacturonase-1 non-catalytic subunit beta precursor, putative,Interpro:IPR004873 BURP domain,Pfam:PF03181 BURP,note:complete
tscaffold2892_26613	tscaffold2892	26613	2.06135	0.35	PITA_000045307	CDS	Polygalacturonase-1 non-catalytic subunit beta precursor, putative,Interpro:IPR004873 BURP domain,Pfam:PF03181 BURP,note:complete
tscaffold2906_275422	tscaffold2906	275422	1.84475	0.38	PITAhm_001226	intron	PREDICTED: 26S proteasome regulatory subunit 4 homolog B,Interpro:IPR003959 ATPase AAA-type core,Pfam:PF00004 AAA,Pfam:PF13516 LRR_6,note:complete
tscaffold2906_275647	tscaffold2906	275647	1.846	0.39	PITAhm_001226	intron	PREDICTED: 26S proteasome regulatory subunit 4 homolog B,Interpro:IPR003959 ATPase AAA-type core,Pfam:PF00004 AAA,Pfam:PF13516 LRR_6,note:complete
tscaffold3013_78372	tscaffold3013	78372	2.00027	0.2	PITA_000023205	intron	Os11g0197600,Interpro:IPR003340 B3 DNA binding domain,Pfam:PF02362 B3,note:partial
tscaffold3047_350627	tscaffold3047	350627	1.96253	0.19	1A_I3_VO_L_3985_T_13/109|m.8053.path1	intron	PREDICTED: polygalacturonase QRT3 isoform X1,Pfam:PF12708.2 Pectate_lyase_3,note:partial
tscaffold3047_350632	tscaffold3047	350632	1.96253	0.19	1A_I3_VO_L_3985_T_13/109|m.8053.path1	intron	PREDICTED: polygalacturonase QRT3 isoform X1,Pfam:PF12708.2 Pectate_lyase_3,note:partial
tscaffold3076_195506	tscaffold3076	195506	1.87091	0.43	PITAhm_003113	intron	nucleolar protein nop56, putative,Interpro:IPR001680 WD40 repeat,Interpro:IPR002687 Nop domain,Interpro:IPR012976 NOSIC,Pfam:PF00400 WD40,Pfam:PF01798 Nop,Pfam:PF08060 NOSIC,note:complete
tscaffold3076_195525	tscaffold3076	195525	2.00745	0.43	PITAhm_003113	intron	nucleolar protein nop56, putative,Interpro:IPR001680 WD40 repeat,Interpro:IPR002687 Nop domain,Interpro:IPR012976 NOSIC,Pfam:PF00400 WD40,Pfam:PF01798 Nop,Pfam:PF08060 NOSIC,note:complete
tscaffold3076_195526	tscaffold3076	195526	1.88519	0.43	PITAhm_003113	intron	nucleolar protein nop56, putative,Interpro:IPR001680 WD40 repeat,Interpro:IPR002687 Nop domain,Interpro:IPR012976 NOSIC,Pfam:PF00400 WD40,Pfam:PF01798 Nop,Pfam:PF08060 NOSIC,note:complete
tscaffold3147_163366	tscaffold3147	163366	1.84812	0.49	unknown	NA	*PREDICTED: potassium channel AKT1
tscaffold3168_113504	tscaffold3168	113504	1.9436	0.36	unknown	NA	*Putative leucine-rich repeat receptor-like serine/threonine-protein kinase
tscaffold3168_211629	tscaffold3168	211629	1.90333	0.36	unknown	NA	*PREDICTED: calcium/calmodulin-regulated receptor-like kinase 1
tscaffold3168_212164	tscaffold3168	212164	1.98997	0.36	unknown	NA	*PREDICTED: probable leucine-rich repeat receptor-like serine/threonine-protein kinase At5g15730
tscaffold3200_537211	tscaffold3200	537211	2.3005	0.43	PITA_000005045	5'UTR	ADR1-like 2 protein,Interpro:IPR002182 NB-ARC,Pfam:PF00931 NB-ARC,note:partial
tscaffold3200_537445	tscaffold3200	537445	2.01329	0.39	PITA_000005045	CDS	ADR1-like 2 protein,Interpro:IPR002182 NB-ARC,Pfam:PF00931 NB-ARC,note:partial
tscaffold3200_538042	tscaffold3200	538042	1.89729	0.42	PITA_000005045	CDS	ADR1-like 2 protein,Interpro:IPR002182 NB-ARC,Pfam:PF00931 NB-ARC,note:partial
tscaffold3200_548219	tscaffold3200	548219	2.13285	0.4	PITA_000005045	intron	ADR1-like 2 protein,Interpro:IPR002182 NB-ARC,Pfam:PF00931 NB-ARC,note:partial
tscaffold3200_548337	tscaffold3200	548337	2.23317	0.45	PITA_000005045	CDS	ADR1-like 2 protein,Interpro:IPR002182 NB-ARC,Pfam:PF00931 NB-ARC,note:partial
tscaffold3200_548436	tscaffold3200	548436	2.08414	0.4	PITA_000005045	CDS	ADR1-like 2 protein,Interpro:IPR002182 NB-ARC,Pfam:PF00931 NB-ARC,note:partial
tscaffold3200_549759	tscaffold3200	549759	2.06262	0.38	PITA_000005045	CDS	ADR1-like 2 protein,Interpro:IPR002182 NB-ARC,Pfam:PF00931 NB-ARC,note:partial
tscaffold3200_550033	tscaffold3200	550033	2.30019	0.38	PITA_000005045	CDS	ADR1-like 2 protein,Interpro:IPR002182 NB-ARC,Pfam:PF00931 NB-ARC,note:partial
tscaffold3200_550593	tscaffold3200	550593	1.91587	0.4	PITA_000005045	intron	ADR1-like 2 protein,Interpro:IPR002182 NB-ARC,Pfam:PF00931 NB-ARC,note:partial
tscaffold3200_550746	tscaffold3200	550746	1.91919	0.41	PITA_000005045	3'UTR	ADR1-like 2 protein,Interpro:IPR002182 NB-ARC,Pfam:PF00931 NB-ARC,note:partial
tscaffold3200_550825	tscaffold3200	550825	2.13475	0.4	PITA_000005045	3'UTR	ADR1-like 2 protein,Interpro:IPR002182 NB-ARC,Pfam:PF00931 NB-ARC,note:partial
tscaffold3200_550871	tscaffold3200	550871	2.25276	0.41	PITA_000005045	3'UTR	ADR1-like 2 protein,Interpro:IPR002182 NB-ARC,Pfam:PF00931 NB-ARC,note:partial
tscaffold3200_550884	tscaffold3200	550884	2.21522	0.41	PITA_000005045	3'UTR	ADR1-like 2 protein,Interpro:IPR002182 NB-ARC,Pfam:PF00931 NB-ARC,note:partial
tscaffold3200_551096	tscaffold3200	551096	2.12985	0.39	PITA_000005045	3'UTR	ADR1-like 2 protein,Interpro:IPR002182 NB-ARC,Pfam:PF00931 NB-ARC,note:partial
tscaffold3212_549359	tscaffold3212	549359	2.04626	0.46	PITAhm_000013	intron	PREDICTED: structural maintenance of chromosomes protein 5,Interpro:IPR003395 RecF/RecN/SMC N-terminal,Pfam:PF02463 SMC_N,note:complete
tscaffold3212_549405	tscaffold3212	549405	2.0779	0.46	PITAhm_000013	intron	PREDICTED: structural maintenance of chromosomes protein 5,Interpro:IPR003395 RecF/RecN/SMC N-terminal,Pfam:PF02463 SMC_N,note:complete
tscaffold326_421971	tscaffold326	421971	1.94211	0.22	PITAhm_002969	5'RS	non-annotated model,no protein domains,note:complete
tscaffold326_422004	tscaffold326	422004	1.89959	0.22	PITAhm_002969	5'RS	non-annotated model,no protein domains,note:complete
tscaffold326_422016	tscaffold326	422016	1.89959	0.22	PITAhm_002969	5'RS	non-annotated model,no protein domains,note:complete
tscaffold326_422179	tscaffold326	422179	1.89959	0.22	PITAhm_002969	5'RS	non-annotated model,no protein domains,note:complete
tscaffold326_422234	tscaffold326	422234	1.89959	0.22	PITAhm_002969	5'RS	non-annotated model,no protein domains,note:complete
tscaffold326_423002	tscaffold326	423002	1.91054	0.21	PITAhm_002969	5'RS	non-annotated model,no protein domains,note:complete
tscaffold326_423180	tscaffold326	423180	1.91054	0.21	PITAhm_002969	5'RS	non-annotated model,no protein domains,note:complete
tscaffold326_423286	tscaffold326	423286	1.86653	0.15	PITAhm_002969	intron	non-annotated model,no protein domains,note:complete
tscaffold326_423380	tscaffold326	423380	1.91054	0.21	PITAhm_002969	intron	non-annotated model,no protein domains,note:complete
tscaffold326_423388	tscaffold326	423388	1.91579	0.21	PITAhm_002969	intron	non-annotated model,no protein domains,note:complete
tscaffold3292_137029	tscaffold3292	137029	1.8789	0.42	PITA_000038419	CDS	PREDICTED: NADH dehydrogenase C1, chloroplastic/mitochondrial-like,Interpro:IPR001327 Pyridine nucleotide-disulphide oxidoreductase NAD-binding domain,Pfam:PF00070 Pyr_redox,note:complete
tscaffold3358_50554	tscaffold3358	50554	2.02625	0.46	PITA_000022770	CDS	unknown,Interpro:IPR008700 Pathogenic type III effector avirulence factor Avr cleavage site,Pfam:PF05627 AvrRpt-cleavage,note:partial
tscaffold3461_914	tscaffold3461	914	1.9343	0.41	unknown	NA	*PREDICTED: benzyl alcohol O-benzoyltransferase
tscaffold3534_953682	tscaffold3534	953682	1.89032	0.49	unknown	NA	*PREDICTED: phosphatidylinositol 4-kinase alpha 1 isoform X1
tscaffold3534_953790	tscaffold3534	953790	1.85486	0.49	unknown	NA	*PREDICTED: phosphatidylinositol 4-kinase alpha 1 isoform X1
tscaffold3534_1076110	tscaffold3534	1076110	1.92809	0.49	unknown	NA	*phosphatidylinositol 4-kinase alpha 1 isoform X2
tscaffold355_1285454	tscaffold355	1285454	1.96613	0.16	PITA_000001441	5'RS	Malate synthase,Interpro:IPR001465 Malate synthase,Pfam:PF01274 Malate_synthase,note:complete
tscaffold362_1030610	tscaffold362	1030610	2.21861	0.28	PITAhm_001494	CDS	PREDICTED: phospholipase A1-IIdelta-like,no protein domains,note:complete
tscaffold3693_46480	tscaffold3693	46480	1.88565	0.42	unknown	NA	*No significant similarity
tscaffold3734_109123	tscaffold3734	109123	1.86543	0.23	PITA_000000451	intron	Ent-copalyl diphosphate synthase,Interpro:IPR001906 Terpene synthase N-terminal domain,Interpro:IPR005630 Terpene synthase metal-binding domain,Pfam:PF01397 Terpene_synth,Pfam:PF03936 Terpene_synth_C,note:partial
tscaffold377_1053487	tscaffold377	1053487	2.1749	0.15	5A_I16_VO_L_4_T_131967/214906|m.48493.path2	intron	PREDICTED: lysine--tRNA ligase-like,Pfam:PF00152.15 tRNA-synt_2,Pfam:PF01336.20 tRNA_anti-codon,note:partial
tscaffold3771_57033	tscaffold3771	57033	1.87204	0.39	PITA_000017009	5'RS	PREDICTED: K(+) efflux antiporter 4 isoform X1,Interpro:IPR006153 Cation/H+ exchanger,Pfam:PF00999 Na_H_Exchanger,note:partial
tscaffold3771_109077	tscaffold3771	109077	1.84802	0.39	PITA_000017009	intron	PREDICTED: K(+) efflux antiporter 4 isoform X1,Interpro:IPR006153 Cation/H+ exchanger,Pfam:PF00999 Na_H_Exchanger,note:partial
tscaffold3771_109291	tscaffold3771	109291	1.892	0.41	PITA_000017009	intron	PREDICTED: K(+) efflux antiporter 4 isoform X1,Interpro:IPR006153 Cation/H+ exchanger,Pfam:PF00999 Na_H_Exchanger,note:partial
tscaffold3771_158159	tscaffold3771	158159	1.87393	0.38	PITA_000017009	intron	PREDICTED: K(+) efflux antiporter 4 isoform X1,Interpro:IPR006153 Cation/H+ exchanger,Pfam:PF00999 Na_H_Exchanger,note:partial
tscaffold3771_158174	tscaffold3771	158174	1.86404	0.39	PITA_000017009	intron	PREDICTED: K(+) efflux antiporter 4 isoform X1,Interpro:IPR006153 Cation/H+ exchanger,Pfam:PF00999 Na_H_Exchanger,note:partial
tscaffold3771_158374	tscaffold3771	158374	2.13732	0.33	PITA_000017009	intron	PREDICTED: K(+) efflux antiporter 4 isoform X1,Interpro:IPR006153 Cation/H+ exchanger,Pfam:PF00999 Na_H_Exchanger,note:partial
tscaffold3771_185006	tscaffold3771	185006	1.85264	0.39	PITA_000017009	intron	PREDICTED: K(+) efflux antiporter 4 isoform X1,Interpro:IPR006153 Cation/H+ exchanger,Pfam:PF00999 Na_H_Exchanger,note:partial
tscaffold3771_185216	tscaffold3771	185216	1.86657	0.39	PITA_000017009	intron	PREDICTED: K(+) efflux antiporter 4 isoform X1,Interpro:IPR006153 Cation/H+ exchanger,Pfam:PF00999 Na_H_Exchanger,note:partial
tscaffold3771_185227	tscaffold3771	185227	1.9869	0.39	PITA_000017009	intron	PREDICTED: K(+) efflux antiporter 4 isoform X1,Interpro:IPR006153 Cation/H+ exchanger,Pfam:PF00999 Na_H_Exchanger,note:partial
tscaffold3776_1892212	tscaffold3776	1892212	1.86147	0.45	PITA_000001146	5'RS	peptidyl-prolyl cis-trans isomerase CYP19-2,Interpro:IPR002130 Cyclophilin-type peptidyl-prolyl cis-trans isomerase domain,Interpro:IPR005324 Ribosomal protein S5 C-terminal,Pfam:PF00160 Pro_isomerase,Pfam:PF03719 Ribosomal_S5_C,note:complete
tscaffold3822_417074	tscaffold3822	417074	1.97184	0.47	PITA_000006360	CDS	Os01g0941800,Interpro:IPR004843 Calcineurin-like phosphoesterase domain apaH type,Pfam:PF00149 Metallophos,note:partial
tscaffold3822_417079	tscaffold3822	417079	1.97184	0.47	PITA_000006360	CDS	Os01g0941800,Interpro:IPR004843 Calcineurin-like phosphoesterase domain apaH type,Pfam:PF00149 Metallophos,note:partial
tscaffold3822_420308	tscaffold3822	420308	1.99861	0.47	PITA_000006360	5'RS	Os01g0941800,Interpro:IPR004843 Calcineurin-like phosphoesterase domain apaH type,Pfam:PF00149 Metallophos,note:partial
tscaffold3842_72919	tscaffold3842	72919	2.08071	0.44	PITA_000029248	3'UTR	PREDICTED: axial regulator YABBY 5 isoform X1,Interpro:IPR006780 YABBY protein,Pfam:PF04690 YABBY,note:partial
tscaffold3842_72982	tscaffold3842	72982	2.00152	0.43	PITA_000029248	3'UTR	PREDICTED: axial regulator YABBY 5 isoform X1,Interpro:IPR006780 YABBY protein,Pfam:PF04690 YABBY,note:partial
tscaffold3868_288364	tscaffold3868	288364	1.95587	0.4	PITA_000015880	intron	PREDICTED: serine hydroxymethyltransferase, mitochondrial-like isoform X1,Interpro:IPR001085 Serine hydroxymethyltransferase,Pfam:PF00464 SHMT,note:complete
tscaffold3881_229913	tscaffold3881	229913	3.45836	0.47	PITA_000004436	CDS	PREDICTED: protein EARLY FLOWERING 3-like,no protein domains,note:partial
tscaffold3881_230220	tscaffold3881	230220	1.93282	0.36	PITA_000004436	CDS	PREDICTED: protein EARLY FLOWERING 3-like,no protein domains,note:partial
tscaffold3907_175111	tscaffold3907	175111	1.8719	0.19	PITA_000015592	intron	PREDICTED: aminopeptidase N-like,Interpro:IPR014782 Peptidase M1 membrane alanine aminopeptidase N-terminal,Interpro:IPR024601 Peptidase M1 alanyl aminopeptidase C-terminal,Pfam:PF01433 Peptidase_M1,Pfam:PF11940 DUF3458,note:partial
tscaffold3909_1186724	tscaffold3909	1186724	1.9109	0.39	PITAhm_001488	intron	uninformative,Interpro:IPR025481 Cell morphogenesis protein C-terminal,Interpro:IPR025614 Cell morphogenesis protein N-terminal,Interpro:IPR029473 Cell morphogenesis central region,Pfam:PF14222 MOR2-PAG1_N,Pfam:PF14225 MOR2-PAG1_C,Pfam:PF14228 MOR2-PA
tscaffold3909_1187272	tscaffold3909	1187272	1.93107	0.48	PITAhm_001488	intron	uninformative,Interpro:IPR025481 Cell morphogenesis protein C-terminal,Interpro:IPR025614 Cell morphogenesis protein N-terminal,Interpro:IPR029473 Cell morphogenesis central region,Pfam:PF14222 MOR2-PAG1_N,Pfam:PF14225 MOR2-PAG1_C,Pfam:PF14228 MOR2-PA
tscaffold3964_114466	tscaffold3964	114466	2.06311	0.37	unknown	NA	*unknown
tscaffold3970_483337	tscaffold3970	483337	1.93737	0.48	PITAhm_000692	intron	PREDICTED: CDPK-related kinase 3 isoform X1,Interpro:IPR000719 Protein kinase domain,Pfam:PF00069 Pkinase,note:complete
tscaffold3993_333074	tscaffold3993	333074	2.19231	0.33	PITAhm_002959	3'RS	PREDICTED: translation initiation factor eIF-2B subunit beta,Interpro:IPR000649 Initiation factor 2B-related,Interpro:IPR001509 NAD-dependent epimerase/dehydratase N-terminal domain,Pfam:PF01008 IF-2B,Pfam:PF01370 Epimerase,note:complete
tscaffold3993_334049	tscaffold3993	334049	2.21095	0.34	PITAhm_002959	CDS	PREDICTED: translation initiation factor eIF-2B subunit beta,Interpro:IPR000649 Initiation factor 2B-related,Interpro:IPR001509 NAD-dependent epimerase/dehydratase N-terminal domain,Pfam:PF01008 IF-2B,Pfam:PF01370 Epimerase,note:complete
tscaffold3993_366996	tscaffold3993	366996	2.13857	0.34	PITAhm_002959	CDS	PREDICTED: translation initiation factor eIF-2B subunit beta,Interpro:IPR000649 Initiation factor 2B-related,Interpro:IPR001509 NAD-dependent epimerase/dehydratase N-terminal domain,Pfam:PF01008 IF-2B,Pfam:PF01370 Epimerase,note:complete
tscaffold3993_367062	tscaffold3993	367062	2.17439	0.34	PITAhm_002959	intron	PREDICTED: translation initiation factor eIF-2B subunit beta,Interpro:IPR000649 Initiation factor 2B-related,Interpro:IPR001509 NAD-dependent epimerase/dehydratase N-terminal domain,Pfam:PF01008 IF-2B,Pfam:PF01370 Epimerase,note:complete
tscaffold3993_369354	tscaffold3993	369354	2.17053	0.36	PITAhm_002959	intron	PREDICTED: translation initiation factor eIF-2B subunit beta,Interpro:IPR000649 Initiation factor 2B-related,Interpro:IPR001509 NAD-dependent epimerase/dehydratase N-terminal domain,Pfam:PF01008 IF-2B,Pfam:PF01370 Epimerase,note:complete
tscaffold3993_406811	tscaffold3993	406811	2.15588	0.34	PITAhm_002959	intron	PREDICTED: translation initiation factor eIF-2B subunit beta,Interpro:IPR000649 Initiation factor 2B-related,Interpro:IPR001509 NAD-dependent epimerase/dehydratase N-terminal domain,Pfam:PF01008 IF-2B,Pfam:PF01370 Epimerase,note:complete
tscaffold3993_406887	tscaffold3993	406887	2.15588	0.34	PITAhm_002959	intron	PREDICTED: translation initiation factor eIF-2B subunit beta,Interpro:IPR000649 Initiation factor 2B-related,Interpro:IPR001509 NAD-dependent epimerase/dehydratase N-terminal domain,Pfam:PF01008 IF-2B,Pfam:PF01370 Epimerase,note:complete
tscaffold3993_406911	tscaffold3993	406911	2.15588	0.34	PITAhm_002959	intron	PREDICTED: translation initiation factor eIF-2B subunit beta,Interpro:IPR000649 Initiation factor 2B-related,Interpro:IPR001509 NAD-dependent epimerase/dehydratase N-terminal domain,Pfam:PF01008 IF-2B,Pfam:PF01370 Epimerase,note:complete
tscaffold3993_407039	tscaffold3993	407039	2.15588	0.34	PITAhm_002959	intron	PREDICTED: translation initiation factor eIF-2B subunit beta,Interpro:IPR000649 Initiation factor 2B-related,Interpro:IPR001509 NAD-dependent epimerase/dehydratase N-terminal domain,Pfam:PF01008 IF-2B,Pfam:PF01370 Epimerase,note:complete
tscaffold4048_118130	tscaffold4048	118130	1.89297	0.37	PITA_000008289	3'RS	RNA recognition motif-containing protein,Interpro:IPR000504 RNA recognition motif domain,Pfam:PF00076 RRM_1,note:complete
tscaffold4119_43439	tscaffold4119	43439	1.85434	0.22	PITA_000021125	CDS	PREDICTED: abietadienol/abietadienal oxidase-like,no protein domains,note:partial
tscaffold4119_43551	tscaffold4119	43551	1.84637	0.19	PITA_000021125	CDS	PREDICTED: abietadienol/abietadienal oxidase-like,no protein domains,note:partial
tscaffold4119_43577	tscaffold4119	43577	1.86372	0.21	PITA_000021125	CDS	PREDICTED: abietadienol/abietadienal oxidase-like,no protein domains,note:partial
tscaffold4119_43601	tscaffold4119	43601	3.13244	0.29	PITA_000021125	CDS	PREDICTED: abietadienol/abietadienal oxidase-like,no protein domains,note:partial
tscaffold4119_43614	tscaffold4119	43614	1.92955	0.18	PITA_000021125	CDS	PREDICTED: abietadienol/abietadienal oxidase-like,no protein domains,note:partial
tscaffold4119_43666	tscaffold4119	43666	1.88731	0.2	PITA_000021125	intron	PREDICTED: abietadienol/abietadienal oxidase-like,no protein domains,note:partial
tscaffold4119_43761	tscaffold4119	43761	1.86952	0.22	PITA_000021125	intron	PREDICTED: abietadienol/abietadienal oxidase-like,no protein domains,note:partial
tscaffold4119_43777	tscaffold4119	43777	3.13794	0.28	PITA_000021125	intron	PREDICTED: abietadienol/abietadienal oxidase-like,no protein domains,note:partial
tscaffold4119_43823	tscaffold4119	43823	2.82107	0.26	PITA_000021125	CDS	PREDICTED: abietadienol/abietadienal oxidase-like,no protein domains,note:partial
tscaffold4119_44010	tscaffold4119	44010	1.93877	0.21	PITA_000021125	intron	PREDICTED: abietadienol/abietadienal oxidase-like,no protein domains,note:partial
tscaffold4119_44042	tscaffold4119	44042	1.89385	0.22	PITA_000021125	intron	PREDICTED: abietadienol/abietadienal oxidase-like,no protein domains,note:partial
tscaffold4119_44050	tscaffold4119	44050	1.88091	0.22	PITA_000021125	intron	PREDICTED: abietadienol/abietadienal oxidase-like,no protein domains,note:partial
tscaffold4119_44056	tscaffold4119	44056	1.88091	0.22	PITA_000021125	intron	PREDICTED: abietadienol/abietadienal oxidase-like,no protein domains,note:partial
tscaffold4119_44063	tscaffold4119	44063	1.85507	0.21	PITA_000021125	intron	PREDICTED: abietadienol/abietadienal oxidase-like,no protein domains,note:partial
tscaffold4119_44071	tscaffold4119	44071	1.88091	0.22	PITA_000021125	intron	PREDICTED: abietadienol/abietadienal oxidase-like,no protein domains,note:partial
tscaffold4119_44078	tscaffold4119	44078	1.91204	0.23	PITA_000021125	intron	PREDICTED: abietadienol/abietadienal oxidase-like,no protein domains,note:partial
tscaffold4119_44094	tscaffold4119	44094	1.86331	0.22	PITA_000021125	intron	PREDICTED: abietadienol/abietadienal oxidase-like,no protein domains,note:partial
tscaffold4119_45167	tscaffold4119	45167	1.93531	0.22	PITA_000021125	CDS	PREDICTED: abietadienol/abietadienal oxidase-like,no protein domains,note:partial
tscaffold4119_45187	tscaffold4119	45187	1.89005	0.22	PITA_000021125	CDS	PREDICTED: abietadienol/abietadienal oxidase-like,no protein domains,note:partial
tscaffold4119_45255	tscaffold4119	45255	3.23635	0.28	PITA_000021125	CDS	PREDICTED: abietadienol/abietadienal oxidase-like,no protein domains,note:partial
tscaffold4119_45319	tscaffold4119	45319	2.95366	0.28	PITA_000021125	intron	PREDICTED: abietadienol/abietadienal oxidase-like,no protein domains,note:partial
tscaffold4119_45388	tscaffold4119	45388	2.0899	0.23	PITA_000021125	CDS	PREDICTED: abietadienol/abietadienal oxidase-like,no protein domains,note:partial
tscaffold4119_45389	tscaffold4119	45389	2.0899	0.23	PITA_000021125	CDS	PREDICTED: abietadienol/abietadienal oxidase-like,no protein domains,note:partial
tscaffold4119_45395	tscaffold4119	45395	2.99474	0.27	PITA_000021125	CDS	PREDICTED: abietadienol/abietadienal oxidase-like,no protein domains,note:partial
tscaffold4119_45561	tscaffold4119	45561	1.85104	0.22	PITA_000021125	CDS	PREDICTED: abietadienol/abietadienal oxidase-like,no protein domains,note:partial
tscaffold4119_45629	tscaffold4119	45629	1.96301	0.19	PITA_000021125	CDS	PREDICTED: abietadienol/abietadienal oxidase-like,no protein domains,note:partial
tscaffold4119_45722	tscaffold4119	45722	3.15823	0.29	PITA_000021125	5'RS	PREDICTED: abietadienol/abietadienal oxidase-like,no protein domains,note:partial
tscaffold4119_146569	tscaffold4119	146569	2.43655	0.26	PITA_000021128	3'RS	Ent-copalyl diphosphate synthase,Interpro:IPR001906 Terpene synthase N-terminal domain,Interpro:IPR005630 Terpene synthase metal-binding domain,Pfam:PF01397 Terpene_synth,Pfam:PF03936 Terpene_synth_C,note:complete
tscaffold4119_146603	tscaffold4119	146603	2.37469	0.25	PITA_000021128	CDS	Ent-copalyl diphosphate synthase,Interpro:IPR001906 Terpene synthase N-terminal domain,Interpro:IPR005630 Terpene synthase metal-binding domain,Pfam:PF01397 Terpene_synth,Pfam:PF03936 Terpene_synth_C,note:complete
tscaffold4119_146764	tscaffold4119	146764	2.80195	0.27	PITA_000021128	CDS	Ent-copalyl diphosphate synthase,Interpro:IPR001906 Terpene synthase N-terminal domain,Interpro:IPR005630 Terpene synthase metal-binding domain,Pfam:PF01397 Terpene_synth,Pfam:PF03936 Terpene_synth_C,note:complete
tscaffold4119_146901	tscaffold4119	146901	1.96244	0.21	PITA_000021128	intron	Ent-copalyl diphosphate synthase,Interpro:IPR001906 Terpene synthase N-terminal domain,Interpro:IPR005630 Terpene synthase metal-binding domain,Pfam:PF01397 Terpene_synth,Pfam:PF03936 Terpene_synth_C,note:complete
tscaffold4119_147003	tscaffold4119	147003	3.02912	0.27	PITA_000021128	intron	Ent-copalyl diphosphate synthase,Interpro:IPR001906 Terpene synthase N-terminal domain,Interpro:IPR005630 Terpene synthase metal-binding domain,Pfam:PF01397 Terpene_synth,Pfam:PF03936 Terpene_synth_C,note:complete
tscaffold4119_147142	tscaffold4119	147142	3.01058	0.27	PITA_000021128	CDS	Ent-copalyl diphosphate synthase,Interpro:IPR001906 Terpene synthase N-terminal domain,Interpro:IPR005630 Terpene synthase metal-binding domain,Pfam:PF01397 Terpene_synth,Pfam:PF03936 Terpene_synth_C,note:complete
tscaffold4119_147156	tscaffold4119	147156	3.05142	0.27	PITA_000021128	CDS	Ent-copalyl diphosphate synthase,Interpro:IPR001906 Terpene synthase N-terminal domain,Interpro:IPR005630 Terpene synthase metal-binding domain,Pfam:PF01397 Terpene_synth,Pfam:PF03936 Terpene_synth_C,note:complete
tscaffold4119_147162	tscaffold4119	147162	3.13389	0.28	PITA_000021128	CDS	Ent-copalyl diphosphate synthase,Interpro:IPR001906 Terpene synthase N-terminal domain,Interpro:IPR005630 Terpene synthase metal-binding domain,Pfam:PF01397 Terpene_synth,Pfam:PF03936 Terpene_synth_C,note:complete
tscaffold4119_147498	tscaffold4119	147498	3.0688	0.3	PITA_000021128	CDS	Ent-copalyl diphosphate synthase,Interpro:IPR001906 Terpene synthase N-terminal domain,Interpro:IPR005630 Terpene synthase metal-binding domain,Pfam:PF01397 Terpene_synth,Pfam:PF03936 Terpene_synth_C,note:complete
tscaffold4119_147572	tscaffold4119	147572	3.10837	0.28	PITA_000021128	CDS	Ent-copalyl diphosphate synthase,Interpro:IPR001906 Terpene synthase N-terminal domain,Interpro:IPR005630 Terpene synthase metal-binding domain,Pfam:PF01397 Terpene_synth,Pfam:PF03936 Terpene_synth_C,note:complete
tscaffold4119_148136	tscaffold4119	148136	2.92557	0.27	PITA_000021128	intron	Ent-copalyl diphosphate synthase,Interpro:IPR001906 Terpene synthase N-terminal domain,Interpro:IPR005630 Terpene synthase metal-binding domain,Pfam:PF01397 Terpene_synth,Pfam:PF03936 Terpene_synth_C,note:complete
tscaffold4119_148139	tscaffold4119	148139	2.67062	0.25	PITA_000021128	intron	Ent-copalyl diphosphate synthase,Interpro:IPR001906 Terpene synthase N-terminal domain,Interpro:IPR005630 Terpene synthase metal-binding domain,Pfam:PF01397 Terpene_synth,Pfam:PF03936 Terpene_synth_C,note:complete
tscaffold4119_148148	tscaffold4119	148148	2.89311	0.27	PITA_000021128	intron	Ent-copalyl diphosphate synthase,Interpro:IPR001906 Terpene synthase N-terminal domain,Interpro:IPR005630 Terpene synthase metal-binding domain,Pfam:PF01397 Terpene_synth,Pfam:PF03936 Terpene_synth_C,note:complete
tscaffold4119_148167	tscaffold4119	148167	2.88682	0.27	PITA_000021128	intron	Ent-copalyl diphosphate synthase,Interpro:IPR001906 Terpene synthase N-terminal domain,Interpro:IPR005630 Terpene synthase metal-binding domain,Pfam:PF01397 Terpene_synth,Pfam:PF03936 Terpene_synth_C,note:complete
tscaffold4119_148178	tscaffold4119	148178	3.08115	0.28	PITA_000021128	intron	Ent-copalyl diphosphate synthase,Interpro:IPR001906 Terpene synthase N-terminal domain,Interpro:IPR005630 Terpene synthase metal-binding domain,Pfam:PF01397 Terpene_synth,Pfam:PF03936 Terpene_synth_C,note:complete
tscaffold4119_148218	tscaffold4119	148218	3.17485	0.28	PITA_000021128	intron	Ent-copalyl diphosphate synthase,Interpro:IPR001906 Terpene synthase N-terminal domain,Interpro:IPR005630 Terpene synthase metal-binding domain,Pfam:PF01397 Terpene_synth,Pfam:PF03936 Terpene_synth_C,note:complete
tscaffold4119_148231	tscaffold4119	148231	3.08115	0.28	PITA_000021128	intron	Ent-copalyl diphosphate synthase,Interpro:IPR001906 Terpene synthase N-terminal domain,Interpro:IPR005630 Terpene synthase metal-binding domain,Pfam:PF01397 Terpene_synth,Pfam:PF03936 Terpene_synth_C,note:complete
tscaffold4119_148339	tscaffold4119	148339	3.11247	0.27	PITA_000021128	CDS	Ent-copalyl diphosphate synthase,Interpro:IPR001906 Terpene synthase N-terminal domain,Interpro:IPR005630 Terpene synthase metal-binding domain,Pfam:PF01397 Terpene_synth,Pfam:PF03936 Terpene_synth_C,note:complete
tscaffold4119_148381	tscaffold4119	148381	3.1433	0.29	PITA_000021128	intron	Ent-copalyl diphosphate synthase,Interpro:IPR001906 Terpene synthase N-terminal domain,Interpro:IPR005630 Terpene synthase metal-binding domain,Pfam:PF01397 Terpene_synth,Pfam:PF03936 Terpene_synth_C,note:complete
tscaffold4119_148413	tscaffold4119	148413	3.017	0.27	PITA_000021128	intron	Ent-copalyl diphosphate synthase,Interpro:IPR001906 Terpene synthase N-terminal domain,Interpro:IPR005630 Terpene synthase metal-binding domain,Pfam:PF01397 Terpene_synth,Pfam:PF03936 Terpene_synth_C,note:complete
tscaffold4119_148475	tscaffold4119	148475	3.07186	0.28	PITA_000021128	CDS	Ent-copalyl diphosphate synthase,Interpro:IPR001906 Terpene synthase N-terminal domain,Interpro:IPR005630 Terpene synthase metal-binding domain,Pfam:PF01397 Terpene_synth,Pfam:PF03936 Terpene_synth_C,note:complete
tscaffold4119_148624	tscaffold4119	148624	3.04846	0.27	PITA_000021128	CDS	Ent-copalyl diphosphate synthase,Interpro:IPR001906 Terpene synthase N-terminal domain,Interpro:IPR005630 Terpene synthase metal-binding domain,Pfam:PF01397 Terpene_synth,Pfam:PF03936 Terpene_synth_C,note:complete
tscaffold4119_148650	tscaffold4119	148650	2.04121	0.14	PITA_000021128	CDS	Ent-copalyl diphosphate synthase,Interpro:IPR001906 Terpene synthase N-terminal domain,Interpro:IPR005630 Terpene synthase metal-binding domain,Pfam:PF01397 Terpene_synth,Pfam:PF03936 Terpene_synth_C,note:complete
tscaffold4119_148727	tscaffold4119	148727	3.03149	0.27	PITA_000021128	intron	Ent-copalyl diphosphate synthase,Interpro:IPR001906 Terpene synthase N-terminal domain,Interpro:IPR005630 Terpene synthase metal-binding domain,Pfam:PF01397 Terpene_synth,Pfam:PF03936 Terpene_synth_C,note:complete
tscaffold4119_148747	tscaffold4119	148747	3.04801	0.27	PITA_000021128	intron	Ent-copalyl diphosphate synthase,Interpro:IPR001906 Terpene synthase N-terminal domain,Interpro:IPR005630 Terpene synthase metal-binding domain,Pfam:PF01397 Terpene_synth,Pfam:PF03936 Terpene_synth_C,note:complete
tscaffold4119_148784	tscaffold4119	148784	3.08115	0.28	PITA_000021128	intron	Ent-copalyl diphosphate synthase,Interpro:IPR001906 Terpene synthase N-terminal domain,Interpro:IPR005630 Terpene synthase metal-binding domain,Pfam:PF01397 Terpene_synth,Pfam:PF03936 Terpene_synth_C,note:complete
tscaffold4119_148890	tscaffold4119	148890	1.88485	0.21	PITA_000021128	CDS	Ent-copalyl diphosphate synthase,Interpro:IPR001906 Terpene synthase N-terminal domain,Interpro:IPR005630 Terpene synthase metal-binding domain,Pfam:PF01397 Terpene_synth,Pfam:PF03936 Terpene_synth_C,note:complete
tscaffold4119_148912	tscaffold4119	148912	1.85529	0.21	PITA_000021128	CDS	Ent-copalyl diphosphate synthase,Interpro:IPR001906 Terpene synthase N-terminal domain,Interpro:IPR005630 Terpene synthase metal-binding domain,Pfam:PF01397 Terpene_synth,Pfam:PF03936 Terpene_synth_C,note:complete
tscaffold4119_148936	tscaffold4119	148936	2.97154	0.29	PITA_000021128	CDS	Ent-copalyl diphosphate synthase,Interpro:IPR001906 Terpene synthase N-terminal domain,Interpro:IPR005630 Terpene synthase metal-binding domain,Pfam:PF01397 Terpene_synth,Pfam:PF03936 Terpene_synth_C,note:complete
tscaffold4119_148954	tscaffold4119	148954	1.86952	0.22	PITA_000021128	intron	Ent-copalyl diphosphate synthase,Interpro:IPR001906 Terpene synthase N-terminal domain,Interpro:IPR005630 Terpene synthase metal-binding domain,Pfam:PF01397 Terpene_synth,Pfam:PF03936 Terpene_synth_C,note:complete
tscaffold4119_148972	tscaffold4119	148972	1.86842	0.21	PITA_000021128	intron	Ent-copalyl diphosphate synthase,Interpro:IPR001906 Terpene synthase N-terminal domain,Interpro:IPR005630 Terpene synthase metal-binding domain,Pfam:PF01397 Terpene_synth,Pfam:PF03936 Terpene_synth_C,note:complete
tscaffold4119_148986	tscaffold4119	148986	1.86192	0.21	PITA_000021128	intron	Ent-copalyl diphosphate synthase,Interpro:IPR001906 Terpene synthase N-terminal domain,Interpro:IPR005630 Terpene synthase metal-binding domain,Pfam:PF01397 Terpene_synth,Pfam:PF03936 Terpene_synth_C,note:complete
tscaffold4119_149033	tscaffold4119	149033	1.85754	0.21	PITA_000021128	intron	Ent-copalyl diphosphate synthase,Interpro:IPR001906 Terpene synthase N-terminal domain,Interpro:IPR005630 Terpene synthase metal-binding domain,Pfam:PF01397 Terpene_synth,Pfam:PF03936 Terpene_synth_C,note:complete
tscaffold4119_149067	tscaffold4119	149067	1.95228	0.21	PITA_000021128	intron	Ent-copalyl diphosphate synthase,Interpro:IPR001906 Terpene synthase N-terminal domain,Interpro:IPR005630 Terpene synthase metal-binding domain,Pfam:PF01397 Terpene_synth,Pfam:PF03936 Terpene_synth_C,note:complete
tscaffold4119_149127	tscaffold4119	149127	2.8087	0.3	PITA_000021128	intron	Ent-copalyl diphosphate synthase,Interpro:IPR001906 Terpene synthase N-terminal domain,Interpro:IPR005630 Terpene synthase metal-binding domain,Pfam:PF01397 Terpene_synth,Pfam:PF03936 Terpene_synth_C,note:complete
tscaffold4119_149147	tscaffold4119	149147	2.92715	0.31	PITA_000021128	intron	Ent-copalyl diphosphate synthase,Interpro:IPR001906 Terpene synthase N-terminal domain,Interpro:IPR005630 Terpene synthase metal-binding domain,Pfam:PF01397 Terpene_synth,Pfam:PF03936 Terpene_synth_C,note:complete
tscaffold4119_149198	tscaffold4119	149198	2.90118	0.31	PITA_000021128	intron	Ent-copalyl diphosphate synthase,Interpro:IPR001906 Terpene synthase N-terminal domain,Interpro:IPR005630 Terpene synthase metal-binding domain,Pfam:PF01397 Terpene_synth,Pfam:PF03936 Terpene_synth_C,note:complete
tscaffold4119_150202	tscaffold4119	150202	1.85953	0.22	PITA_000021128	intron	Ent-copalyl diphosphate synthase,Interpro:IPR001906 Terpene synthase N-terminal domain,Interpro:IPR005630 Terpene synthase metal-binding domain,Pfam:PF01397 Terpene_synth,Pfam:PF03936 Terpene_synth_C,note:complete
tscaffold4261_181160	tscaffold4261	181160	2.16862	0.47	PITA_000012191	intron	PREDICTED: COP9 signalosome complex subunit 1,Interpro:IPR019585 26S proteasome regulatory subunit Rpn7,Pfam:PF10602 RPN7,note:complete
tscaffold4261_184924	tscaffold4261	184924	2.16586	0.45	PITA_000012191	CDS	PREDICTED: COP9 signalosome complex subunit 1,Interpro:IPR019585 26S proteasome regulatory subunit Rpn7,Pfam:PF10602 RPN7,note:complete
tscaffold4261_184954	tscaffold4261	184954	2.1504	0.45	PITA_000012191	CDS	PREDICTED: COP9 signalosome complex subunit 1,Interpro:IPR019585 26S proteasome regulatory subunit Rpn7,Pfam:PF10602 RPN7,note:complete
tscaffold4261_213708	tscaffold4261	213708	2.04171	0.45	PITA_000012191	CDS	PREDICTED: COP9 signalosome complex subunit 1,Interpro:IPR019585 26S proteasome regulatory subunit Rpn7,Pfam:PF10602 RPN7,note:complete
tscaffold4261_213730	tscaffold4261	213730	2.01297	0.46	PITA_000012191	CDS	PREDICTED: COP9 signalosome complex subunit 1,Interpro:IPR019585 26S proteasome regulatory subunit Rpn7,Pfam:PF10602 RPN7,note:complete
tscaffold4261_213877	tscaffold4261	213877	1.97798	0.44	PITA_000012191	CDS	PREDICTED: COP9 signalosome complex subunit 1,Interpro:IPR019585 26S proteasome regulatory subunit Rpn7,Pfam:PF10602 RPN7,note:complete
tscaffold4314_310244	tscaffold4314	310244	2.16935	0.35	PITA_000004493	intron	PREDICTED: upstream activation factor subunit UAF30-like,Interpro:IPR003121 SWIB/MDM2 domain,Pfam:PF02201 SWIB,note:complete
tscaffold4314_310266	tscaffold4314	310266	2.19772	0.35	PITA_000004493	CDS	PREDICTED: upstream activation factor subunit UAF30-like,Interpro:IPR003121 SWIB/MDM2 domain,Pfam:PF02201 SWIB,note:complete
tscaffold4314_310268	tscaffold4314	310268	2.19772	0.35	PITA_000004493	CDS	PREDICTED: upstream activation factor subunit UAF30-like,Interpro:IPR003121 SWIB/MDM2 domain,Pfam:PF02201 SWIB,note:complete
tscaffold4314_310284	tscaffold4314	310284	1.86051	0.39	PITA_000004493	CDS	PREDICTED: upstream activation factor subunit UAF30-like,Interpro:IPR003121 SWIB/MDM2 domain,Pfam:PF02201 SWIB,note:complete
tscaffold4314_404653	tscaffold4314	404653	1.85655	0.46	PITA_000004494	3'RS	putative DNA-binding protein,no protein domains,note:complete
tscaffold4352_118985	tscaffold4352	118985	2.10204	0.46	PITA_000000206	intron	uninformative,Interpro:IPR001117 Multicopper oxidase type 1,Interpro:IPR011707 Multicopper oxidase type 3,Pfam:PF00394 Cu-oxidase,Pfam:PF07732 Cu-oxidase_3,note:complete
tscaffold4370_214280	tscaffold4370	214280	2.49523	0.43	PITA_000019397	CDS	cucumisin-like serine protease (gb|AAC18851.1),Interpro:IPR000209 Peptidase S8/S53 domain,Interpro:IPR003137 Protease-associated domain PA,Interpro:IPR010259 Proteinase inhibitor I9,Pfam:PF00082 Peptidase_S8,Pfam:PF02225 PA,Pfam:PF05922 Inhibitor_I9,n
tscaffold4370_214315	tscaffold4370	214315	2.59508	0.37	PITA_000019397	CDS	cucumisin-like serine protease (gb|AAC18851.1),Interpro:IPR000209 Peptidase S8/S53 domain,Interpro:IPR003137 Protease-associated domain PA,Interpro:IPR010259 Proteinase inhibitor I9,Pfam:PF00082 Peptidase_S8,Pfam:PF02225 PA,Pfam:PF05922 Inhibitor_I9,n
tscaffold4370_214405	tscaffold4370	214405	2.75931	0.38	PITA_000019397	CDS	cucumisin-like serine protease (gb|AAC18851.1),Interpro:IPR000209 Peptidase S8/S53 domain,Interpro:IPR003137 Protease-associated domain PA,Interpro:IPR010259 Proteinase inhibitor I9,Pfam:PF00082 Peptidase_S8,Pfam:PF02225 PA,Pfam:PF05922 Inhibitor_I9,n
tscaffold4370_214435	tscaffold4370	214435	2.75931	0.38	PITA_000019397	CDS	cucumisin-like serine protease (gb|AAC18851.1),Interpro:IPR000209 Peptidase S8/S53 domain,Interpro:IPR003137 Protease-associated domain PA,Interpro:IPR010259 Proteinase inhibitor I9,Pfam:PF00082 Peptidase_S8,Pfam:PF02225 PA,Pfam:PF05922 Inhibitor_I9,n
tscaffold4370_214505	tscaffold4370	214505	2.60177	0.37	PITA_000019397	CDS	cucumisin-like serine protease (gb|AAC18851.1),Interpro:IPR000209 Peptidase S8/S53 domain,Interpro:IPR003137 Protease-associated domain PA,Interpro:IPR010259 Proteinase inhibitor I9,Pfam:PF00082 Peptidase_S8,Pfam:PF02225 PA,Pfam:PF05922 Inhibitor_I9,n
tscaffold4370_214550	tscaffold4370	214550	2.76937	0.38	PITA_000019397	CDS	cucumisin-like serine protease (gb|AAC18851.1),Interpro:IPR000209 Peptidase S8/S53 domain,Interpro:IPR003137 Protease-associated domain PA,Interpro:IPR010259 Proteinase inhibitor I9,Pfam:PF00082 Peptidase_S8,Pfam:PF02225 PA,Pfam:PF05922 Inhibitor_I9,n
tscaffold4370_214551	tscaffold4370	214551	2.73514	0.38	PITA_000019397	CDS	cucumisin-like serine protease (gb|AAC18851.1),Interpro:IPR000209 Peptidase S8/S53 domain,Interpro:IPR003137 Protease-associated domain PA,Interpro:IPR010259 Proteinase inhibitor I9,Pfam:PF00082 Peptidase_S8,Pfam:PF02225 PA,Pfam:PF05922 Inhibitor_I9,n
tscaffold4370_214618	tscaffold4370	214618	2.73514	0.38	PITA_000019397	CDS	cucumisin-like serine protease (gb|AAC18851.1),Interpro:IPR000209 Peptidase S8/S53 domain,Interpro:IPR003137 Protease-associated domain PA,Interpro:IPR010259 Proteinase inhibitor I9,Pfam:PF00082 Peptidase_S8,Pfam:PF02225 PA,Pfam:PF05922 Inhibitor_I9,n
tscaffold4370_214723	tscaffold4370	214723	2.05513	0.33	PITA_000019397	CDS	cucumisin-like serine protease (gb|AAC18851.1),Interpro:IPR000209 Peptidase S8/S53 domain,Interpro:IPR003137 Protease-associated domain PA,Interpro:IPR010259 Proteinase inhibitor I9,Pfam:PF00082 Peptidase_S8,Pfam:PF02225 PA,Pfam:PF05922 Inhibitor_I9,n
tscaffold4370_233214	tscaffold4370	233214	2.09641	0.33	PITA_000019399	CDS	non-annotated model,no protein domains,note:complete
tscaffold4370_233303	tscaffold4370	233303	2.12764	0.34	PITA_000019399	CDS	non-annotated model,no protein domains,note:complete
tscaffold4370_233770	tscaffold4370	233770	2.1798	0.34	PITA_000019400	CDS	tubulin alpha-6 chain,Interpro:IPR003008 Tubulin/FtsZ GTPase domain,Pfam:PF00091 Tubulin,note:complete
tscaffold4370_350452	tscaffold4370	350452	1.99874	0.32	PITA_000019402	CDS	uninformative,Interpro:IPR001623 DnaJ domain,Pfam:PF00226 DnaJ,note:partial
tscaffold4373_477759	tscaffold4373	477759	1.86284	0.4	PITAhm_000313	intron	uninformative,Interpro:IPR018957 Zinc finger C3HC4 RING-type,Interpro:IPR019787 Zinc finger PHD-finger,Pfam:PF00097 zf-C3HC4,Pfam:PF00628 PHD,note:complete
tscaffold4394_1301	tscaffold4394	1301	1.85059	0.22	unknown	NA	*RecName: Full=Monofunctional isopimaradiene synthase, chloroplastic
tscaffold4394_1394	tscaffold4394	1394	1.87297	0.22	unknown	NA	*RecName: Full=Monofunctional isopimaradiene synthase, chloroplastic
tscaffold4394_1409	tscaffold4394	1409	1.85121	0.22	unknown	NA	*RecName: Full=Monofunctional isopimaradiene synthase, chloroplastic
tscaffold4432_105062	tscaffold4432	105062	1.86974	0.37	PITA_000006369	CDS	PREDICTED: high mobility group B protein 1 isoform X1,Interpro:IPR001012 UBX domain,Pfam:PF00789 UBX,note:partial
tscaffold4432_105143	tscaffold4432	105143	1.90373	0.38	PITA_000006369	CDS	PREDICTED: high mobility group B protein 1 isoform X1,Interpro:IPR001012 UBX domain,Pfam:PF00789 UBX,note:partial
tscaffold4432_105145	tscaffold4432	105145	1.91273	0.46	PITA_000006369	CDS	PREDICTED: high mobility group B protein 1 isoform X1,Interpro:IPR001012 UBX domain,Pfam:PF00789 UBX,note:partial
tscaffold4432_105415	tscaffold4432	105415	1.85427	0.39	PITA_000006369	intron	PREDICTED: high mobility group B protein 1 isoform X1,Interpro:IPR001012 UBX domain,Pfam:PF00789 UBX,note:partial
tscaffold4432_136982	tscaffold4432	136982	1.99139	0.42	PITA_000006369	intron	PREDICTED: high mobility group B protein 1 isoform X1,Interpro:IPR001012 UBX domain,Pfam:PF00789 UBX,note:partial
tscaffold4432_136987	tscaffold4432	136987	1.99526	0.42	PITA_000006369	intron	PREDICTED: high mobility group B protein 1 isoform X1,Interpro:IPR001012 UBX domain,Pfam:PF00789 UBX,note:partial
tscaffold4432_347458	tscaffold4432	347458	1.93524	0.32	PITA_000006372	CDS	PREDICTED: far upstream element-binding protein 2,Interpro:IPR004088 K Homology domain type 1,Pfam:PF00013 KH_1,note:partial
tscaffold4437_53084	tscaffold4437	53084	1.94422	0.1	unknown	NA	*transcription factor 2
tscaffold4437_357923	tscaffold4437	357923	1.89709	0.28	unknown	NA	*PREDICTED: inactive protein RESTRICTED TEV MOVEMENT 2-like
tscaffold4454_876731	tscaffold4454	876731	1.89469	0.27	PITA_000004178	CDS	uninformative,Interpro:IPR002935 O-methyltransferase family 3,Pfam:PF01596 Methyltransf_3,note:partial
tscaffold4473_395917	tscaffold4473	395917	1.94315	0.48	PITAhm_001334	intron	uninformative,Interpro:IPR006016 UspA,Pfam:PF00582 Usp,note:complete
tscaffold4488_142369	tscaffold4488	142369	1.92866	0.36	PITA_000011384	CDS	non-annotated model,Interpro:IPR001128 Cytochrome P450,Pfam:PF00067 p450,note:partial
tscaffold4597_308082	tscaffold4597	308082	1.96136	0.28	PITA_000019744	5'RS	non-annotated model,no protein domains,note:complete
tscaffold4597_308136	tscaffold4597	308136	1.92747	0.28	PITA_000019744	CDS	non-annotated model,no protein domains,note:complete
tscaffold4602_38600	tscaffold4602	38600	1.90652	0.25	PITA_000025215	CDS	PREDICTED: ankyrin repeat domain-containing protein 13B,Interpro:IPR020683 Ankyrin repeat-containing domain,Interpro:IPR021832 Ankyrin repeat domain-containing protein 13,Pfam:PF11904 GPCR_chapero_1,Pfam:PF12796 Ank_2,note:partial
tscaffold4749_413640	tscaffold4749	413640	1.88138	0.36	PITA_000008548	CDS	PREDICTED: ATP-dependent DNA helicase DDM1-like isoform X1,Interpro:IPR000330 SNF2-related,Pfam:PF00176 SNF2_N,note:partial
tscaffold482_186583	tscaffold482	186583	1.89299	0.31	PITA_000017419	CDS	uninformative,Interpro:IPR009836 Protein of unknown function DUF1399,Pfam:PF07173 DUF1399,note:complete
tscaffold4904_744083	tscaffold4904	744083	1.96516	0.32	PITA_000006628	3'UTR	uninformative,Interpro:IPR006867 Domain of unknown function DUF632,Interpro:IPR006868 Domain of unknown function DUF630,Pfam:PF04782 DUF632,Pfam:PF04783 DUF630,note:partial
tscaffold4936_139481	tscaffold4936	139481	1.92851	0.38	PITA_000019362	CDS	uninformative,Interpro:IPR004344 Tubulin-tyrosine ligase/Tubulin polyglutamylase,Pfam:PF03133 TTL,note:partial
tscaffold4936_140370	tscaffold4936	140370	1.86668	0.39	PITA_000019362	intron	uninformative,Interpro:IPR004344 Tubulin-tyrosine ligase/Tubulin polyglutamylase,Pfam:PF03133 TTL,note:partial
tscaffold4936_141735	tscaffold4936	141735	1.9146	0.3	PITA_000019362	3'UTR	uninformative,Interpro:IPR004344 Tubulin-tyrosine ligase/Tubulin polyglutamylase,Pfam:PF03133 TTL,note:partial
tscaffold4976_67093	tscaffold4976	67093	1.87535	0.11	PITA_000045005	CDS	PREDICTED: nucleobase-ascorbate transporter 12-like,Interpro:IPR006043 Xanthine/uracil/vitamin C permease,Pfam:PF00860 Xan_ur_permease,note:partial
tscaffold4976_76215	tscaffold4976	76215	1.86899	0.11	PITA_000045005	3'UTR	PREDICTED: nucleobase-ascorbate transporter 12-like,Interpro:IPR006043 Xanthine/uracil/vitamin C permease,Pfam:PF00860 Xan_ur_permease,note:partial
tscaffold5041_154799	tscaffold5041	154799	1.86605	0.35	PITAhm_002117	intron	RNA splicing protein mrs2, mitochondrial, putative,Interpro:IPR002523 Mg2+ transporter protein CorA-like/Zinc transport protein ZntB,Pfam:PF01544 CorA,note:complete
tscaffold5135_269188	tscaffold5135	269188	1.91903	0.06	PITA_000006206	5'RS	brca1-associated protein, putative,Interpro:IPR001607 Zinc finger UBP-type,Pfam:PF02148 zf-UBP,note:partial
tscaffold5263_113716	tscaffold5263	113716	2.12398	0.5	PITAhm_002501	CDS	PREDICTED: GDSL esterase/lipase At1g28580,Interpro:IPR001087 GDSL lipase/esterase,Pfam:PF00657 Lipase_GDSL,note:complete
tscaffold5263_113936	tscaffold5263	113936	2.37675	0.35	PITAhm_002501	CDS	PREDICTED: GDSL esterase/lipase At1g28580,Interpro:IPR001087 GDSL lipase/esterase,Pfam:PF00657 Lipase_GDSL,note:complete
tscaffold5263_333888	tscaffold5263	333888	2.02021	0.16	PITAhm_002501	intron	PREDICTED: GDSL esterase/lipase At1g28580,Interpro:IPR001087 GDSL lipase/esterase,Pfam:PF00657 Lipase_GDSL,note:complete
tscaffold5263_334148	tscaffold5263	334148	2.15067	0.29	PITAhm_002501	CDS	PREDICTED: GDSL esterase/lipase At1g28580,Interpro:IPR001087 GDSL lipase/esterase,Pfam:PF00657 Lipase_GDSL,note:complete
tscaffold5304_282498	tscaffold5304	282498	1.97349	0.17	PITA_000002848	CDS	putative ubiquitin-conjugating enzyme E2 23,Interpro:IPR002885 Pentatricopeptide repeat,Pfam:PF01535 PPR,Pfam:PF13812 PPR_3,note:complete
tscaffold5304_718480	tscaffold5304	718480	2.0015	0.33	unknown	NA	*phi class glutathione S-transferase
tscaffold5336_1636877	tscaffold5336	1636877	2.01906	0.28	PITA_000002066	CDS	protein LATERAL ORGAN BOUNDARIES,Interpro:IPR004883 Lateral organ boundaries LOB,Pfam:PF03195 DUF260,note:complete
tscaffold5336_1637234	tscaffold5336	1637234	1.90621	0.27	PITA_000002066	CDS	protein LATERAL ORGAN BOUNDARIES,Interpro:IPR004883 Lateral organ boundaries LOB,Pfam:PF03195 DUF260,note:complete
tscaffold5336_1637425	tscaffold5336	1637425	2.06021	0.27	PITA_000002066	CDS	protein LATERAL ORGAN BOUNDARIES,Interpro:IPR004883 Lateral organ boundaries LOB,Pfam:PF03195 DUF260,note:complete
tscaffold5336_1651672	tscaffold5336	1651672	2.02849	0.3	PITA_000002066	intron	protein LATERAL ORGAN BOUNDARIES,Interpro:IPR004883 Lateral organ boundaries LOB,Pfam:PF03195 DUF260,note:complete
tscaffold5368_119381	tscaffold5368	119381	1.85936	0.34	PITA_000016681	CDS	UDP-Glycosyltransferase superfamily protein,Interpro:IPR002213,Pfam:PF00201,note:
tscaffold5432_248798	tscaffold5432	248798	1.85401	0.44	PITA_000020538	intron	uninformative,Interpro:IPR004313 Acireductone dioxygenase ARD family,Pfam:PF03079 ARD,note:complete
tscaffold5432_249155	tscaffold5432	249155	1.85401	0.44	PITA_000020538	CDS	uninformative,Interpro:IPR004313 Acireductone dioxygenase ARD family,Pfam:PF03079 ARD,note:complete
tscaffold5437_195500	tscaffold5437	195500	1.91566	0.36	PITA_000029230	CDS	leucine-rich repeat extensin-like protein 4,Interpro:IPR013210 Leucine-rich repeat-containing N-terminal type 2,Pfam:PF08263 LRRNT_2,note:complete
tscaffold5464_58150	tscaffold5464	58150	2.06524	0.27	PITA_000022247	CDS	PREDICTED: heat shock 70 kDa protein, mitochondrial,Interpro:IPR013126 Heat shock protein 70 family,Pfam:PF00012 HSP70,note:partial
tscaffold5509_149570	tscaffold5509	149570	1.85367	0.39	PITA_000013103	intron	PREDICTED: lysine-specific demethylase JMJ25-like isoform X1,no protein domains,note:complete
tscaffold551_260266	tscaffold551	260266	2.249	0.22	PITAhm_001489	intron	uninformative,Interpro:IPR001650 Helicase C-terminal,Interpro:IPR011545 DEAD/DEAH box helicase domain,Interpro:IPR021275 Protein of unknown function DUF2854,Interpro:IPR025313 Domain of unknown function DUF4217,Pfam:PF00270 DEAD,Pfam:PF00271 Helicase_
tscaffold551_272216	tscaffold551	272216	2.1838	0.21	PITAhm_001489	intron	uninformative,Interpro:IPR001650 Helicase C-terminal,Interpro:IPR011545 DEAD/DEAH box helicase domain,Interpro:IPR021275 Protein of unknown function DUF2854,Interpro:IPR025313 Domain of unknown function DUF4217,Pfam:PF00270 DEAD,Pfam:PF00271 Helicase_
tscaffold551_272728	tscaffold551	272728	3.1384	0.39	PITAhm_001489	intron	uninformative,Interpro:IPR001650 Helicase C-terminal,Interpro:IPR011545 DEAD/DEAH box helicase domain,Interpro:IPR021275 Protein of unknown function DUF2854,Interpro:IPR025313 Domain of unknown function DUF4217,Pfam:PF00270 DEAD,Pfam:PF00271 Helicase_
tscaffold551_336950	tscaffold551	336950	2.00874	0.21	PITAhm_001489	CDS	uninformative,Interpro:IPR001650 Helicase C-terminal,Interpro:IPR011545 DEAD/DEAH box helicase domain,Interpro:IPR021275 Protein of unknown function DUF2854,Interpro:IPR025313 Domain of unknown function DUF4217,Pfam:PF00270 DEAD,Pfam:PF00271 Helicase_
tscaffold551_337003	tscaffold551	337003	1.94911	0.2	PITAhm_001489	intron	uninformative,Interpro:IPR001650 Helicase C-terminal,Interpro:IPR011545 DEAD/DEAH box helicase domain,Interpro:IPR021275 Protein of unknown function DUF2854,Interpro:IPR025313 Domain of unknown function DUF4217,Pfam:PF00270 DEAD,Pfam:PF00271 Helicase_
tscaffold5525_263469	tscaffold5525	263469	1.92837	0.18	PITA_000024207	CDS	UDP-glucose:indole-3-acetate beta-D-glucosyltransferase, putative,Interpro:IPR002213 UDP-glucuronosyl/UDP-glucosyltransferase,Pfam:PF00201 UDPGT,note:complete
tscaffold5558_88578	tscaffold5558	88578	1.98211	0.32	3A_all_VO_L_7642_T_11/34|m.29171.path1	intron	two-component response regulator ARR14,Pfam:PF00072.19 Response_reg,Pfam:PF00249.26 Myb_DNA-binding,note:partial
tscaffold5600_19918	tscaffold5600	19918	1.85171	0.5	PITAhm_001010	CDS	PREDICTED: E3 ubiquitin-protein ligase RING1,Interpro:IPR001841 Zinc finger RING-type,Pfam:PF13639 zf-RING_2,Pfam:PF14369 zf-RING_3,note:complete
tscaffold5600_20260	tscaffold5600	20260	1.94681	0.46	PITAhm_001010	intron	PREDICTED: E3 ubiquitin-protein ligase RING1,Interpro:IPR001841 Zinc finger RING-type,Pfam:PF13639 zf-RING_2,Pfam:PF14369 zf-RING_3,note:complete
tscaffold580_72981	tscaffold580	72981	1.88327	0.37	PITA_000029252	3'UTR	PREDICTED: arabinogalactan peptide 16-like,Interpro:IPR009424 Arabinogalactan peptide AGP,Pfam:PF06376 DUF1070,note:partial
tscaffold5812_213805	tscaffold5812	213805	1.95928	0.23	unknown	NA	*PREDICTED: galactinol synthase 1-like
tscaffold5812_233250	tscaffold5812	233250	1.88067	0.21	unknown	NA	*Adenosylhomocysteinase, partial
tscaffold6050_727480	tscaffold6050	727480	1.88488	0.38	unknown	NA	*No significant similarity
tscaffold6063_145787	tscaffold6063	145787	1.952	0.42	unknown	NA	*pentatricopeptide repeat-containing protein At3g26782, mitochondrial
tscaffold6133_107448	tscaffold6133	107448	1.86226	0.39	PITA_000008782	CDS	uninformative,no protein domains,note:partial
tscaffold6289_40224	tscaffold6289	40224	1.86832	0.44	PITA_000028238	intron	PREDICTED: mitochondrial uncoupling protein 1,Interpro:IPR018108 Mitochondrial substrate/solute carrier,Pfam:PF00153 Mito_carr,note:partial
tscaffold6314_71100	tscaffold6314	71100	1.92234	0.4	unknown	NA	*No significant similarity
tscaffold6314_76420	tscaffold6314	76420	1.85228	0.39	PITAhm_002084	intron	Sugar transporter,Interpro:IPR005828 General substrate transporter,Pfam:PF00083 Sugar_tr,note:partial
tscaffold6337_91527	tscaffold6337	91527	1.92135	0.47	unknown	NA	*No significant similarity
tscaffold6337_91610	tscaffold6337	91610	2.13941	0.44	unknown	NA	*No significant similarity
tscaffold6340_11112	tscaffold6340	11112	2.06864	0.29	PITA_000061425	CDS	PREDICTED: 2-oxoisovalerate dehydrogenase subunit beta 1, mitochondrial,Interpro:IPR005475 Transketolase-like pyrimidine-binding domain,Interpro:IPR005476 Transketolase C-terminal,Pfam:PF02779 Transket_pyr,Pfam:PF02780 Transketolase_C,note:partial
tscaffold6340_11323	tscaffold6340	11323	2.0802	0.29	PITA_000061425	intron	PREDICTED: 2-oxoisovalerate dehydrogenase subunit beta 1, mitochondrial,Interpro:IPR005475 Transketolase-like pyrimidine-binding domain,Interpro:IPR005476 Transketolase C-terminal,Pfam:PF02779 Transket_pyr,Pfam:PF02780 Transketolase_C,note:partial
tscaffold6340_55745	tscaffold6340	55745	2.11586	0.29	PITA_000061425	intron	PREDICTED: 2-oxoisovalerate dehydrogenase subunit beta 1, mitochondrial,Interpro:IPR005475 Transketolase-like pyrimidine-binding domain,Interpro:IPR005476 Transketolase C-terminal,Pfam:PF02779 Transket_pyr,Pfam:PF02780 Transketolase_C,note:partial
tscaffold6340_55771	tscaffold6340	55771	1.97203	0.28	PITA_000061425	intron	PREDICTED: 2-oxoisovalerate dehydrogenase subunit beta 1, mitochondrial,Interpro:IPR005475 Transketolase-like pyrimidine-binding domain,Interpro:IPR005476 Transketolase C-terminal,Pfam:PF02779 Transket_pyr,Pfam:PF02780 Transketolase_C,note:partial
tscaffold6340_56189	tscaffold6340	56189	1.9753	0.27	PITA_000061425	intron	PREDICTED: 2-oxoisovalerate dehydrogenase subunit beta 1, mitochondrial,Interpro:IPR005475 Transketolase-like pyrimidine-binding domain,Interpro:IPR005476 Transketolase C-terminal,Pfam:PF02779 Transket_pyr,Pfam:PF02780 Transketolase_C,note:partial
tscaffold6340_56540	tscaffold6340	56540	2.11704	0.29	PITA_000061425	intron	PREDICTED: 2-oxoisovalerate dehydrogenase subunit beta 1, mitochondrial,Interpro:IPR005475 Transketolase-like pyrimidine-binding domain,Interpro:IPR005476 Transketolase C-terminal,Pfam:PF02779 Transket_pyr,Pfam:PF02780 Transketolase_C,note:partial
tscaffold6340_57798	tscaffold6340	57798	2.01816	0.28	PITA_000061425	intron	PREDICTED: 2-oxoisovalerate dehydrogenase subunit beta 1, mitochondrial,Interpro:IPR005475 Transketolase-like pyrimidine-binding domain,Interpro:IPR005476 Transketolase C-terminal,Pfam:PF02779 Transket_pyr,Pfam:PF02780 Transketolase_C,note:partial
tscaffold6340_58148	tscaffold6340	58148	2.03256	0.29	PITA_000061425	intron	PREDICTED: 2-oxoisovalerate dehydrogenase subunit beta 1, mitochondrial,Interpro:IPR005475 Transketolase-like pyrimidine-binding domain,Interpro:IPR005476 Transketolase C-terminal,Pfam:PF02779 Transket_pyr,Pfam:PF02780 Transketolase_C,note:partial
tscaffold6448_176113	tscaffold6448	176113	1.92642	0.28	PITAhm_000429	intron	PREDICTED: potassium transporter 5-like,Interpro:IPR003855 Potassium transporter,Pfam:PF02705 K_trans,note:complete
tscaffold6601_156274	tscaffold6601	156274	2.07768	0.42	PITA_000021710	intron	PREDICTED: salicylate O-methyltransferase-like,Interpro:IPR005299 SAM dependent carboxyl methyltransferase,Pfam:PF03492 Methyltransf_7,note:complete
tscaffold6602_250802	tscaffold6602	250802	2.14725	0.16	PITAhm_002527	intron	vesicle transport V-snare protein vti1a, putative,Interpro:IPR007705 Vesicle transport v-SNARE N-terminal,Pfam:PF05008 V-SNARE,Pfam:PF12352 V-SNARE_C,note:complete
tscaffold6602_255619	tscaffold6602	255619	2.40319	0.21	PITAhm_002527	intron	vesicle transport V-snare protein vti1a, putative,Interpro:IPR007705 Vesicle transport v-SNARE N-terminal,Pfam:PF05008 V-SNARE,Pfam:PF12352 V-SNARE_C,note:complete
tscaffold6602_279558	tscaffold6602	279558	2.14725	0.16	PITAhm_002527	intron	vesicle transport V-snare protein vti1a, putative,Interpro:IPR007705 Vesicle transport v-SNARE N-terminal,Pfam:PF05008 V-SNARE,Pfam:PF12352 V-SNARE_C,note:complete
tscaffold6602_296467	tscaffold6602	296467	2.44586	0.19	unknown	NA	*PREDICTED: vesicle transport v-SNARE 13-like
tscaffold6602_296539	tscaffold6602	296539	2.40823	0.29	unknown	NA	*PREDICTED: vesicle transport v-SNARE 13-like
tscaffold6602_297034	tscaffold6602	297034	2.09132	0.17	unknown	NA	*PREDICTED: vesicle transport v-SNARE 13-like
tscaffold6645_40888	tscaffold6645	40888	1.85938	0.37	unknown	NA	*nicotinate-nucleotide--dimethylbenzimidazole phosphoribosyltransferase
tscaffold6645_42845	tscaffold6645	42845	1.85923	0.37	unknown	NA	*PREDICTED: alpha N-terminal protein methyltransferase 1 isoform X3
tscaffold6939_127721	tscaffold6939	127721	1.89411	0.31	unknown	NA	*pentatricopeptide repeat-containing protein, putative
tscaffold6939_128344	tscaffold6939	128344	1.85877	0.3	unknown	NA	*pentatricopeptide repeat protein 79, partial
tscaffold7032_461032	tscaffold7032	461032	2.00966	0.06	PITAhm_002745	intron	PREDICTED: phospholipase A2-alpha-like,no protein domains,note:complete
tscaffold7173_93141	tscaffold7173	93141	2.13385	0.44	PITAhm_001897	intron	ANAC090,Interpro:IPR003441 NAC domain,Pfam:PF02365 NAM,note:complete
tscaffold720_745771	tscaffold720	745771	2.14886	0.38	PITAhm_001381	CDS	PREDICTED: potassium transporter 5-like isoform 1,Interpro:IPR003855 Potassium transporter,Pfam:PF02705 K_trans,note:complete
tscaffold720_745778	tscaffold720	745778	2.16134	0.38	PITAhm_001381	CDS	PREDICTED: potassium transporter 5-like isoform 1,Interpro:IPR003855 Potassium transporter,Pfam:PF02705 K_trans,note:complete
tscaffold720_745786	tscaffold720	745786	2.16134	0.38	PITAhm_001381	CDS	PREDICTED: potassium transporter 5-like isoform 1,Interpro:IPR003855 Potassium transporter,Pfam:PF02705 K_trans,note:complete
tscaffold720_745828	tscaffold720	745828	2.18035	0.38	PITAhm_001381	CDS	PREDICTED: potassium transporter 5-like isoform 1,Interpro:IPR003855 Potassium transporter,Pfam:PF02705 K_trans,note:complete
tscaffold720_745903	tscaffold720	745903	1.881	0.41	PITAhm_001381	CDS	PREDICTED: potassium transporter 5-like isoform 1,Interpro:IPR003855 Potassium transporter,Pfam:PF02705 K_trans,note:complete
tscaffold720_783638	tscaffold720	783638	1.87593	0.31	unknown	NA	*potassium transporter 5-like
tscaffold720_783795	tscaffold720	783795	1.84871	0.31	unknown	NA	*potassium transporter 5-like
tscaffold720_783825	tscaffold720	783825	1.85344	0.3	unknown	NA	*potassium transporter 5-like
tscaffold720_783862	tscaffold720	783862	1.88537	0.42	unknown	NA	*potassium transporter 5-like
tscaffold720_783866	tscaffold720	783866	1.93615	0.31	unknown	NA	*potassium transporter 5-like
tscaffold7413_99425	tscaffold7413	99425	1.85999	0.32	unknown	NA	*NADH-ubiquinone oxidoreductase 20.9 kDa subunit
tscaffold7465_107320	tscaffold7465	107320	1.87629	0.35	unknown	NA	*4-coumarate-CoA ligase
tscaffold7465_108038	tscaffold7465	108038	1.85972	0.34	unknown	NA	*4-coumarate:CoA ligase, partial
tscaffold7498_113995	tscaffold7498	113995	2.1354	0.15	PITA_000025740	3'UTR	uninformative,Interpro:IPR004265 Plant disease resistance response protein,Pfam:PF03018 Dirigent,note:partial
tscaffold7519_407587	tscaffold7519	407587	2.02818	0.42	unknown	NA	*putative inactive leucine-rich repeat receptor-like protein kinase
tscaffold7519_407702	tscaffold7519	407702	1.96175	0.42	PITA_000014374	CDS	non-annotated model,Interpro:IPR000719 Protein kinase domain,Pfam:PF00069 Pkinase,note:complete
tscaffold7519_407871	tscaffold7519	407871	1.96175	0.42	PITA_000014374	CDS	non-annotated model,Interpro:IPR000719 Protein kinase domain,Pfam:PF00069 Pkinase,note:complete
tscaffold7519_407894	tscaffold7519	407894	1.9829	0.41	PITA_000014374	CDS	non-annotated model,Interpro:IPR000719 Protein kinase domain,Pfam:PF00069 Pkinase,note:complete
tscaffold7519_407931	tscaffold7519	407931	1.97092	0.41	PITA_000014374	CDS	non-annotated model,Interpro:IPR000719 Protein kinase domain,Pfam:PF00069 Pkinase,note:complete
tscaffold7519_407972	tscaffold7519	407972	1.96175	0.42	PITA_000014374	CDS	non-annotated model,Interpro:IPR000719 Protein kinase domain,Pfam:PF00069 Pkinase,note:complete
tscaffold7548_141077	tscaffold7548	141077	2.47655	0.49	PITA_000034197	intron	PREDICTED: aquaporin NIP2-1-like,Interpro:IPR000425 Major intrinsic protein,Pfam:PF00230 MIP,note:complete
tscaffold7603_181516	tscaffold7603	181516	1.96853	0.34	unknown	NA	*uncharacterized protein LOC18442374
tscaffold7691_30123	tscaffold7691	30123	1.90825	0.31	PITAhm_000461	5'RS	PREDICTED: chloroplast stem-loop binding protein of 41 kDa b, chloroplastic,Interpro:IPR001509 NAD-dependent epimerase/dehydratase N-terminal domain,Interpro:IPR013149 Alcohol dehydrogenase C-terminal,Pfam:PF00107 ADH_zinc_N,Pfam:PF01370 Epimerase,not
tscaffold7691_30152	tscaffold7691	30152	1.88086	0.31	PITAhm_000461	5'RS	PREDICTED: chloroplast stem-loop binding protein of 41 kDa b, chloroplastic,Interpro:IPR001509 NAD-dependent epimerase/dehydratase N-terminal domain,Interpro:IPR013149 Alcohol dehydrogenase C-terminal,Pfam:PF00107 ADH_zinc_N,Pfam:PF01370 Epimerase,not
tscaffold7691_30177	tscaffold7691	30177	1.92907	0.32	PITAhm_000461	5'RS	PREDICTED: chloroplast stem-loop binding protein of 41 kDa b, chloroplastic,Interpro:IPR001509 NAD-dependent epimerase/dehydratase N-terminal domain,Interpro:IPR013149 Alcohol dehydrogenase C-terminal,Pfam:PF00107 ADH_zinc_N,Pfam:PF01370 Epimerase,not
tscaffold7691_31548	tscaffold7691	31548	1.98163	0.38	PITAhm_000461	intron	PREDICTED: chloroplast stem-loop binding protein of 41 kDa b, chloroplastic,Interpro:IPR001509 NAD-dependent epimerase/dehydratase N-terminal domain,Interpro:IPR013149 Alcohol dehydrogenase C-terminal,Pfam:PF00107 ADH_zinc_N,Pfam:PF01370 Epimerase,not
tscaffold7691_31549	tscaffold7691	31549	1.98163	0.38	PITAhm_000461	intron	PREDICTED: chloroplast stem-loop binding protein of 41 kDa b, chloroplastic,Interpro:IPR001509 NAD-dependent epimerase/dehydratase N-terminal domain,Interpro:IPR013149 Alcohol dehydrogenase C-terminal,Pfam:PF00107 ADH_zinc_N,Pfam:PF01370 Epimerase,not
tscaffold7691_31553	tscaffold7691	31553	1.98163	0.38	PITAhm_000461	intron	PREDICTED: chloroplast stem-loop binding protein of 41 kDa b, chloroplastic,Interpro:IPR001509 NAD-dependent epimerase/dehydratase N-terminal domain,Interpro:IPR013149 Alcohol dehydrogenase C-terminal,Pfam:PF00107 ADH_zinc_N,Pfam:PF01370 Epimerase,not
tscaffold7691_31556	tscaffold7691	31556	1.98163	0.38	PITAhm_000461	intron	PREDICTED: chloroplast stem-loop binding protein of 41 kDa b, chloroplastic,Interpro:IPR001509 NAD-dependent epimerase/dehydratase N-terminal domain,Interpro:IPR013149 Alcohol dehydrogenase C-terminal,Pfam:PF00107 ADH_zinc_N,Pfam:PF01370 Epimerase,not
tscaffold7691_31656	tscaffold7691	31656	1.96322	0.37	PITAhm_000461	intron	PREDICTED: chloroplast stem-loop binding protein of 41 kDa b, chloroplastic,Interpro:IPR001509 NAD-dependent epimerase/dehydratase N-terminal domain,Interpro:IPR013149 Alcohol dehydrogenase C-terminal,Pfam:PF00107 ADH_zinc_N,Pfam:PF01370 Epimerase,not
tscaffold7694_556345	tscaffold7694	556345	2.12395	0.43	PITA_000008851	intron	PREDICTED: guard cell S-type anion channel SLAC1,Interpro:IPR004695 Voltage-dependent anion channel,Pfam:PF03595 SLAC1,note:complete
tscaffold7694_556456	tscaffold7694	556456	1.98913	0.41	PITA_000008851	intron	PREDICTED: guard cell S-type anion channel SLAC1,Interpro:IPR004695 Voltage-dependent anion channel,Pfam:PF03595 SLAC1,note:complete
tscaffold7694_574894	tscaffold7694	574894	2.00002	0.42	2A_all_NT_comp104375_c0_seq2|m.13154.path2	intron	Tellurite resistance protein tehA, putative,Interpro:IPR004695 Voltage-dependent anion channel,Pfam:PF03595 SLAC1,Pfam:PF03595.12 SLAC1,note:partial
tscaffold7702_68592	tscaffold7702	68592	2.13701	0.26	PITA_000018537	CDS	PREDICTED: double-stranded RNA-binding protein 1-like isoform X1,Interpro:IPR014720 Double-stranded RNA-binding domain,Pfam:PF00035 dsrm,note:partial
tscaffold7749_313107	tscaffold7749	313107	1.93493	0.4	unknown	NA	*unknown
tscaffold7850_2032	tscaffold7850	2032	1.92883	0.31	PITA_000018384	intron	PREDICTED: pentatricopeptide repeat-containing protein At1g08070-like,Interpro:IPR002885 Pentatricopeptide repeat,Pfam:PF01535 PPR,Pfam:PF13041 PPR_2,note:complete
tscaffold7890_17935	tscaffold7890	17935	2.06346	0.31	unknown	NA	*No significant similarity
tscaffold7981_174375	tscaffold7981	174375	1.96782	0.4	PITA_000024273	3'UTR	putative mitochondrial carrier protein,Interpro:IPR018108 Mitochondrial substrate/solute carrier,Pfam:PF00153 Mito_carr,note:complete
tscaffold8016_21669	tscaffold8016	21669	1.95348	0.36	PITA_000055472	5'UTR	PREDICTED: dolichyl-diphosphooligosaccharide--protein glycosyltransferase subunit STT3B,Interpro:IPR003674 Oligosaccharyl transferase STT3 subunit,Pfam:PF02516 STT3,note:partial
tscaffold8016_69121	tscaffold8016	69121	2.19786	0.42	PITA_000055472	3'UTR	PREDICTED: dolichyl-diphosphooligosaccharide--protein glycosyltransferase subunit STT3B,Interpro:IPR003674 Oligosaccharyl transferase STT3 subunit,Pfam:PF02516 STT3,note:partial
tscaffold8016_69237	tscaffold8016	69237	2.14592	0.46	PITA_000055472	3'UTR	PREDICTED: dolichyl-diphosphooligosaccharide--protein glycosyltransferase subunit STT3B,Interpro:IPR003674 Oligosaccharyl transferase STT3 subunit,Pfam:PF02516 STT3,note:partial
tscaffold805_815625	tscaffold805	815625	2.05581	0.29	PITA_000005255	intron	PREDICTED: UDP-glycosyltransferase 92A1-like,no protein domains,note:complete
tscaffold8092_10675	tscaffold8092	10675	1.99194	0.3	PITA_000038511	intron	(-)-alpha-terpineol synthase,Interpro:IPR001906 Terpene synthase N-terminal domain,Interpro:IPR005630 Terpene synthase metal-binding domain,Pfam:PF01397 Terpene_synth,Pfam:PF03936 Terpene_synth_C,note:partial
tscaffold8123_117262	tscaffold8123	117262	1.86391	0.4	PITA_000029184	CDS	Os09g0297400,Interpro:IPR000620 Drug/metabolite transporter,Interpro:IPR004853 Triose-phosphate transporter domain,Pfam:PF00892 EamA,Pfam:PF03151 TPT,note:partial
tscaffold824_2166140	tscaffold824	2166140	2.24301	0.35	PITA_000001562	CDS	PREDICTED: GDSL esterase/lipase At5g03810-like,Interpro:IPR001087 Lipase GDSL,Pfam:PF00657 Lipase_GDSL,note:complete
tscaffold824_2166236	tscaffold824	2166236	2.26795	0.35	PITA_000001562	intron	PREDICTED: GDSL esterase/lipase At5g03810-like,Interpro:IPR001087 Lipase GDSL,Pfam:PF00657 Lipase_GDSL,note:complete
tscaffold824_2166600	tscaffold824	2166600	2.28345	0.35	PITA_000001562	CDS	PREDICTED: GDSL esterase/lipase At5g03810-like,Interpro:IPR001087 Lipase GDSL,Pfam:PF00657 Lipase_GDSL,note:complete
tscaffold824_2166644	tscaffold824	2166644	2.11566	0.31	PITA_000001562	CDS	PREDICTED: GDSL esterase/lipase At5g03810-like,Interpro:IPR001087 Lipase GDSL,Pfam:PF00657 Lipase_GDSL,note:complete
tscaffold824_2166756	tscaffold824	2166756	2.30889	0.35	PITA_000001562	CDS	PREDICTED: GDSL esterase/lipase At5g03810-like,Interpro:IPR001087 Lipase GDSL,Pfam:PF00657 Lipase_GDSL,note:complete
tscaffold8301_176106	tscaffold8301	176106	1.88607	0.44	unknown	NA	*No significant similarity
tscaffold8397_119458	tscaffold8397	119458	2.18386	0.36	unknown	NA	*Retrovirus-related Pol polyprotein from transposon TNT 1-94
tscaffold8422_347409	tscaffold8422	347409	1.86374	0.19	unknown	NA	*unknown
tscaffold8464_2633	tscaffold8464	2633	1.98483	0.42	PITA_000057185	CDS	50S ribosomal protein L13, putative,Interpro:IPR005822 Ribosomal protein L13,Pfam:PF00572 Ribosomal_L13,note:partial
tscaffold8464_2640	tscaffold8464	2640	1.98896	0.42	PITA_000057185	intron	50S ribosomal protein L13, putative,Interpro:IPR005822 Ribosomal protein L13,Pfam:PF00572 Ribosomal_L13,note:partial
tscaffold8464_63812	tscaffold8464	63812	1.84854	0.39	PITA_000057185	intron	50S ribosomal protein L13, putative,Interpro:IPR005822 Ribosomal protein L13,Pfam:PF00572 Ribosomal_L13,note:partial
tscaffold8464_64281	tscaffold8464	64281	2.03011	0.42	PITA_000057185	3'UTR	50S ribosomal protein L13, putative,Interpro:IPR005822 Ribosomal protein L13,Pfam:PF00572 Ribosomal_L13,note:partial
tscaffold8594_6173	tscaffold8594	6173	2.09387	0.34	unknown	NA	*unknown
tscaffold8594_6317	tscaffold8594	6317	2.3786	0.14	unknown	NA	*unknown
tscaffold8594_6355	tscaffold8594	6355	1.94239	0.32	unknown	NA	*unknown
tscaffold8594_7530	tscaffold8594	7530	1.95994	0.25	unknown	NA	*unknown
tscaffold8594_7687	tscaffold8594	7687	2.29441	0.31	unknown	NA	*unknown
tscaffold8594_7703	tscaffold8594	7703	2.2021	0.31	unknown	NA	*unknown
tscaffold8594_7716	tscaffold8594	7716	2.23247	0.31	unknown	NA	*unknown
tscaffold8594_28413	tscaffold8594	28413	2.02306	0.32	unknown	NA	*unknown
tscaffold8594_28483	tscaffold8594	28483	1.97785	0.28	unknown	NA	*unknown
tscaffold8594_28516	tscaffold8594	28516	1.84895	0.22	unknown	NA	*unknown
tscaffold86_71538	tscaffold86	71538	1.95039	0.33	PITAhm_001061	intron	PREDICTED: fatty acyl-CoA reductase 2-like isoform X1,Interpro:IPR013120 Male sterility NAD-binding,Interpro:IPR026055 Fatty acyl-CoA reductase,Pfam:PF03015 Sterile,Pfam:PF07993 NAD_binding_4,note:complete
tscaffold86_71919	tscaffold86	71919	1.87538	0.33	PITAhm_001061	intron	PREDICTED: fatty acyl-CoA reductase 2-like isoform X1,Interpro:IPR013120 Male sterility NAD-binding,Interpro:IPR026055 Fatty acyl-CoA reductase,Pfam:PF03015 Sterile,Pfam:PF07993 NAD_binding_4,note:complete
tscaffold8816_18034	tscaffold8816	18034	2.04704	0.32	unknown	NA	*aquaporin TIP2-1-like
tscaffold8816_18050	tscaffold8816	18050	2.04704	0.32	unknown	NA	*aquaporin TIP2-1-like
tscaffold8816_18198	tscaffold8816	18198	2.26172	0.39	unknown	NA	*aquaporin TIP2-1-like
tscaffold8816_18327	tscaffold8816	18327	2.26172	0.39	unknown	NA	*aquaporin TIP2-1-like
tscaffold8816_18907	tscaffold8816	18907	2.09614	0.37	unknown	NA	*PREDICTED: probable aquaporin TIP-type
tscaffold8816_18930	tscaffold8816	18930	2.09614	0.37	unknown	NA	*PREDICTED: probable aquaporin TIP-type
tscaffold8836_289373	tscaffold8836	289373	1.85103	0.39	PITAhm_000553	CDS	PREDICTED: cellulose synthase-like protein D3,Interpro:IPR005150 Cellulose synthase,Pfam:PF03552 Cellulose_synt,Pfam:PF14570 zf-RING_4,note:complete
tscaffold8866_69690	tscaffold8866	69690	1.87463	0.22	PITA_000041847	CDS	PREDICTED: pentatricopeptide repeat-containing protein At5g24830 isoform X1,Interpro:IPR002885 Pentatricopeptide repeat,Pfam:PF01535 PPR,Pfam:PF12854 PPR_1,Pfam:PF13041 PPR_2,note:complete
tscaffold9066_9522	tscaffold9066	9522	1.89084	0.38	PITA_000013153	intron	uninformative,Interpro:IPR019410 Nicotinamide N-methyltransferase-like,Interpro:IPR027356 NPH3 domain,Pfam:PF03000 NPH3,Pfam:PF10294 Methyltransf_16,note:complete
aSNPs were named using scaffold name followed by the number of SNP position in the nucleotide sequence.
bMinor allele frequency.
cCDS - coding sequence, RS - regulatory sequence, UTR - untranslated region, NA – not available.
*For SNP that is not located in the annotated region, the flanking sequence 700 bp upstream and downstream of the SNP was used to query against the NCBI Genbank non-redundant protein database using blastx.

## Sheet: Table S4
TABLE S4 Outlier SNPs identified using OutFLANK
SNPa	Contig or scaffold	Position	P-value	MAFb	Gene in the annotation file	Functional_positionc	Annotation
C27348628_53	C27348628	53	0.0319	0.05	unknown	NA	*hypothetical protein A2679_01805
C28904962_318	C28904962	318	0.00201	0.06	unknown	NA	*PREDICTED: heat shock protein 90-1-like
C29229388_162	C29229388	162	0.0424	0.07	unknown	NA	*PREDICTED: receptor-like protein 12
C30031450_661	C30031450	661	0.0499	0.09	unknown	NA	*MATE efflux family protein 7, partial
C30665876_1220	C30665876	1220	0.045	0.06	unknown	NA	*dihydroflavonol-4-reductase, partial
C31242152_824	C31242152	824	0.0317	0.06	unknown	NA	*No significant similarity
C31253038_3755	C31253038	3755	0.0317	0.27	unknown	NA	*RecName: Full=Monofunctional isopimaradiene synthase, chloroplastic
C31253038_3759	C31253038	3759	0.0325	0.27	unknown	NA	*RecName: Full=Monofunctional isopimaradiene synthase, chloroplastic
C31774006_8930	C31774006	8930	0.00866	0.21	PITA_000096515	CDS	leucine-rich repeat receptor-like serine/threonine-protein kinase BAM1,Interpro:IPR000719 Protein kinase domain,Interpro:IPR001611 Leucine-rich repeat,Interpro:IPR013210 Leucine-rich repeat-containing N-terminal type 2,Pfam:PF00069 Pkinase,Pfam:PF0056
C31882078_744	C31882078	744	0.00413	0.06	PITA_000094682	CDS	mta/sah nucleosidase, putative,Interpro:IPR000845 Nucleoside phosphorylase domain,Pfam:PF01048 PNP_UDP_1,note:complete
C31971644_3265	C31971644	3265	0.0222	0.08	PITA_000092651	CDS	PREDICTED: cysteine-rich receptor-like protein kinase 3-like,Interpro:IPR001245 Serine-threonine/tyrosine-protein kinase catalytic domain,Pfam:PF07714 Pkinase_Tyr,note:partial
C32273756_31715	C32273756	31715	0.00866	0.06	PITA_000081671	intron	PREDICTED: cysteine-rich receptor-like protein kinase 2,Interpro:IPR000719 Protein kinase domain,Interpro:IPR002902 Gnk2-homologous domain,Pfam:PF00069 Pkinase,Pfam:PF01657 Stress-antifung,note:partial
C32370550_13170	C32370550	13170	0.028	0.16	PITA_000076577	CDS	PREDICTED: probable linoleate 9S-lipoxygenase 5-like,Interpro:IPR001024 PLAT/LH2 domain,Interpro:IPR013819 Lipoxygenase C-terminal,Pfam:PF00305 Lipoxygenase,Pfam:PF01477 PLAT,note:partial
C32489810_47512	C32489810	47512	0.0229	0.43	PITA_000064023	CDS	putative bHLH transcription factor,Interpro:IPR011598 Myc-type basic helix-loop-helix (bHLH) domain,Pfam:PF00010 HLH,note:complete
C32489810_47627	C32489810	47627	0.0193	0.43	PITA_000064023	intron	putative bHLH transcription factor,Interpro:IPR011598 Myc-type basic helix-loop-helix (bHLH) domain,Pfam:PF00010 HLH,note:complete
C32489810_47641	C32489810	47641	0.0255	0.43	PITA_000064023	intron	putative bHLH transcription factor,Interpro:IPR011598 Myc-type basic helix-loop-helix (bHLH) domain,Pfam:PF00010 HLH,note:complete
C32489810_47679	C32489810	47679	0.0347	0.45	PITA_000064023	intron	putative bHLH transcription factor,Interpro:IPR011598 Myc-type basic helix-loop-helix (bHLH) domain,Pfam:PF00010 HLH,note:complete
C32489810_48216	C32489810	48216	0.0249	0.44	PITA_000064023	CDS	putative bHLH transcription factor,Interpro:IPR011598 Myc-type basic helix-loop-helix (bHLH) domain,Pfam:PF00010 HLH,note:complete
C32489810_48540	C32489810	48540	0.0195	0.44	PITA_000064023	CDS	putative bHLH transcription factor,Interpro:IPR011598 Myc-type basic helix-loop-helix (bHLH) domain,Pfam:PF00010 HLH,note:complete
C32551668_111344	C32551668	111344	0.0175	0.08	PITA_000045229	CDS	unknown,Interpro:IPR011598 Myc-type basic helix-loop-helix (bHLH) domain,Pfam:PF00010 HLH,note:complete
C32573034_9574	C32573034	9574	0.0497	0.11	PITA_000012105	CDS	PREDICTED: major allergen Pru ar 1,Interpro:IPR000916 Bet v I domain,Pfam:PF00407 Bet_v_1,note:partial
C32573742_734748	C32573742	734748	9.42e-05	0.05	PITA_000004443	CDS	BiP isoform A family protein,Interpro:IPR013126 Heat shock protein 70 family,Pfam:PF00012 HSP70,note:complete
C32573742_734754	C32573742	734754	9.42e-05	0.05	PITA_000004443	CDS	BiP isoform A family protein,Interpro:IPR013126 Heat shock protein 70 family,Pfam:PF00012 HSP70,note:complete
scaffold10517.2_56785	scaffold10517.2	56785	0.0238	0.06	PITA_000048497	CDS	PREDICTED: abietadienol/abietadienal oxidase-like,Interpro:IPR001128 Cytochrome P450,Pfam:PF00067 p450,note:complete
scaffold120167.4_25911	scaffold120167.4	25911	0.022	0.05	PITA_000070917	CDS	PREDICTED: bidirectional sugar transporter SWEET5-like,Pfam:PF03083 MtN3_slv,note:partial
scaffold120167.4_26132	scaffold120167.4	26132	0.045	0.06	PITA_000070917	CDS	PREDICTED: bidirectional sugar transporter SWEET5-like,Pfam:PF03083 MtN3_slv,note:partial
scaffold125292.1_35957	scaffold125292.1	35957	0.013	0.05	PITA_000074828	intron	KTEL motif-containing protein,Interpro:IPR006598 Lipopolysaccharide-modifying protein,Pfam:PF05686 Glyco_transf_90,note:complete
scaffold127144_29579	scaffold127144	29579	0.00547	0.05	PITA_000064642	CDS	PREDICTED: universal stress protein A-like protein,Interpro:IPR006016 UspA,Pfam:PF00582 Usp,note:partial
scaffold162691.1_19968	scaffold162691.1	19968	0.013	0.05	PITA_000082564	3'UTR	uninformative,Interpro:IPR002523 Mg2+ transporter protein CorA-like/Zinc transport protein ZntB,Pfam:PF01544 CorA,note:partial
scaffold162691.1_21490	scaffold162691.1	21490	0.013	0.05	PITA_000082564	CDS	uninformative,Interpro:IPR002523 Mg2+ transporter protein CorA-like/Zinc transport protein ZntB,Pfam:PF01544 CorA,note:partial
scaffold171871_33225	scaffold171871	33225	0.041	0.06	PITA_000054538	CDS	non-annotated model,no protein domains,note:complete
scaffold171871_33847	scaffold171871	33847	0.0426	0.07	PITA_000054538	CDS	non-annotated model,no protein domains,note:complete
scaffold171871_34622	scaffold171871	34622	0.0325	0.06	PITA_000054539	CDS	non-annotated model,Pfam:PF14543 TAXi_N,note:complete
scaffold177625_139625	scaffold177625	139625	0.00825	0.07	PITA_000035481	CDS	SAP domain-containing protein,Interpro:IPR003034 SAP domain,Pfam:PF02037 SAP,note:partial
scaffold177625_152628	scaffold177625	152628	0.0148	0.06	PITA_000035482	CDS	uninformative,no protein domains,note:partial
scaffold228543_24300	scaffold228543	24300	0.0321	0.05	PITA_000079772	CDS	kinase, putative,Interpro:IPR000719 Protein kinase domain,Interpro:IPR001220 Legume lectin domain,Pfam:PF00069 Pkinase,Pfam:PF00139 Lectin_legB,note:complete
scaffold228543_25808	scaffold228543	25808	0.0321	0.05	PITA_000079772	CDS	kinase, putative,Interpro:IPR000719 Protein kinase domain,Interpro:IPR001220 Legume lectin domain,Pfam:PF00069 Pkinase,Pfam:PF00139 Lectin_legB,note:complete
scaffold268551_12862	scaffold268551	12862	0.0292	0.06	PITA_000077616	intron	non-annotated model,no protein domains,note:partial
scaffold270444.4_29239	scaffold270444.4	29239	0.0153	0.05	PITA_000058013	CDS	PREDICTED: cysteine-rich receptor-like protein kinase 42-like,Interpro:IPR000719 Protein kinase domain,Interpro:IPR002902 Gnk2-homologous domain,Pfam:PF00069 Pkinase,Pfam:PF01657 Stress-antifung,note:partial
scaffold291246_206269	scaffold291246	206269	0.0497	0.05	PITA_000011136	intron	PREDICTED: endoglucanase 17-like,Interpro:IPR001701 Glycoside hydrolase family 9,Pfam:PF00759 Glyco_hydro_9,note:partial
scaffold304085.2_40486	scaffold304085.2	40486	0.0137	0.06	unknown	NA	*putative cytochrome P450
scaffold30576_16015	scaffold30576	16015	0.0168	0.07	PITA_000057477	CDS	uninformative,Interpro:IPR007652 Alpha 14-glycosyltransferase domain,Pfam:PF04572 Gb3_synth,note:complete
scaffold30576_16283	scaffold30576	16283	0.013	0.07	PITA_000057477	intron	uninformative,Interpro:IPR007652 Alpha 14-glycosyltransferase domain,Pfam:PF04572 Gb3_synth,note:complete
scaffold30576_16321	scaffold30576	16321	0.0225	0.06	PITA_000057477	CDS	uninformative,Interpro:IPR007652 Alpha 14-glycosyltransferase domain,Pfam:PF04572 Gb3_synth,note:complete
scaffold30576_16384	scaffold30576	16384	0.013	0.07	PITA_000057477	CDS	uninformative,Interpro:IPR007652 Alpha 14-glycosyltransferase domain,Pfam:PF04572 Gb3_synth,note:complete
scaffold327563.3_116493	scaffold327563.3	116493	0.0265	0.07	unknown	NA	*AP2/ERF and B3 domain-containing protein Os05g0549800-like
scaffold330574_7333	scaffold330574	7333	0.0179	0.06	PITA_000038790	CDS	PREDICTED: putative pectinesterase 11-like,Interpro:IPR000070 Pectinesterase catalytic,Pfam:PF01095 Pectinesterase,note:partial
scaffold330574_37253	scaffold330574	37253	0.00825	0.07	unknown	NA	*Pectinesterase, catalytic
scaffold341699.2_39240	scaffold341699.2	39240	0.0424	0.08	PITA_000076986	intron	nbs-lrr resistance protein,Interpro:IPR001611 Leucine-rich repeat,Interpro:IPR002182 NB-ARC,Pfam:PF00560 LRR_1,Pfam:PF00931 NB-ARC,Pfam:PF13855 LRR_8,note:partial
scaffold36190_47880	scaffold36190	47880	0.0265	0.08	PITA_000033509	CDS	DNA excision repair cross-complementing protein,Interpro:IPR006935 Helicase/UvrB domain,Pfam:PF04851 ResIII,note:complete
scaffold362231.2_75513	scaffold362231.2	75513	0.0168	0.11	PITA_000051828	CDS	PREDICTED: 12-oxophytodienoate reductase 3-like,Interpro:IPR001155 NADH:flavin oxidoreductase/NADH oxidase N-terminal,Pfam:PF00724 Oxidored_FMN,note:complete
scaffold377211_142882	scaffold377211	142882	0.0315	0.09	PITA_000013470	intron	uninformative,Interpro:IPR001296 Glycosyl transferase family 1,Pfam:PF00534 Glycos_transf_1,note:partial
scaffold382298_41616	scaffold382298	41616	0.028	0.12	PITA_000031806	CDS	uninformative,Interpro:IPR019380 Casein kinase substrate phosphoprotein PP28,Pfam:PF10252 PP28,note:partial
scaffold399375_104819	scaffold399375	104819	0.028	0.06	unknown	NA	*putative LOV domain-containing protein
scaffold449901.2_9838	scaffold449901.2	9838	0.00449	0.1	PITA_000062961	CDS	Peroxidase 27 precursor, putative,Interpro:IPR002016 Haem peroxidase plant/fungal/bacterial,Pfam:PF00141 peroxidase,note:partial
scaffold449901.2_10513	scaffold449901.2	10513	0.00519	0.1	PITA_000062961	CDS	Peroxidase 27 precursor, putative,Interpro:IPR002016 Haem peroxidase plant/fungal/bacterial,Pfam:PF00141 peroxidase,note:partial
scaffold48162_335180	scaffold48162	335180	0.0174	0.11	PITA_000017937	CDS	laccase 12,Interpro:IPR001117 Multicopper oxidase type 1,Interpro:IPR011706 Multicopper oxidase type 2,Interpro:IPR011707 Multicopper oxidase type 3,Pfam:PF00394 Cu-oxidase,Pfam:PF07731 Cu-oxidase_2,Pfam:PF07732 Cu-oxidase_3,note:partial
scaffold481723_85651	scaffold481723	85651	0.0317	0.06	PITA_000054156	5'UTR	uninformative,no protein domains,note:partial
scaffold481723_88892	scaffold481723	88892	0.0174	0.05	PITA_000054156	intron	uninformative,no protein domains,note:partial
scaffold495799_136289	scaffold495799	136289	0.0317	0.05	PITA_000040920	CDS	non-annotated model,Interpro:IPR000626 Ubiquitin-like,Pfam:PF00240 ubiquitin,note:partial
scaffold495799_136333	scaffold495799	136333	0.0317	0.05	PITA_000040920	intron	non-annotated model,Interpro:IPR000626 Ubiquitin-like,Pfam:PF00240 ubiquitin,note:partial
scaffold502212_28752	scaffold502212	28752	0.03	0.05	PITA_000043713	3'UTR	PREDICTED: WD repeat-containing protein 44-like isoform X1,Interpro:IPR001680 WD40 repeat,Pfam:PF00400 WD40,note:partial
scaffold508394_25558	scaffold508394	25558	0.0369	0.08	unknown	NA	*PREDICTED: plastidial pyruvate kinase 1, chloroplastic
scaffold520545.2_3017	scaffold520545.2	3017	0.0274	0.05	PITA_000035849	5'RS	Symplekin/Pta1-like protein,Interpro:IPR022075 Symplekin C-terminal,Pfam:PF12295 Symplekin_C,note:complete
scaffold520545.2_3050	scaffold520545.2	3050	0.00134	0.06	PITA_000035849	5'RS	Symplekin/Pta1-like protein,Interpro:IPR022075 Symplekin C-terminal,Pfam:PF12295 Symplekin_C,note:complete
scaffold520545.2_3081	scaffold520545.2	3081	0.0174	0.08	PITA_000035849	5'RS	Symplekin/Pta1-like protein,Interpro:IPR022075 Symplekin C-terminal,Pfam:PF12295 Symplekin_C,note:complete
scaffold520545.2_3082	scaffold520545.2	3082	0.0174	0.08	PITA_000035849	5'RS	Symplekin/Pta1-like protein,Interpro:IPR022075 Symplekin C-terminal,Pfam:PF12295 Symplekin_C,note:complete
scaffold520545.2_3180	scaffold520545.2	3180	0.00211	0.06	PITA_000035849	CDS	Symplekin/Pta1-like protein,Interpro:IPR022075 Symplekin C-terminal,Pfam:PF12295 Symplekin_C,note:complete
scaffold520545.2_19198	scaffold520545.2	19198	0.0497	0.08	PITA_000035849	3'RS	Symplekin/Pta1-like protein,Interpro:IPR022075 Symplekin C-terminal,Pfam:PF12295 Symplekin_C,note:complete
scaffold523453_64859	scaffold523453	64859	0.00449	0.06	PITA_000040742	3'UTR	Beta-glucosidase,Interpro:IPR001360 Glycoside hydrolase family 1,Pfam:PF00232 Glyco_hydro_1,note:partial
scaffold541201.2_15081	scaffold541201.2	15081	0.0262	0.08	PITA_000081958	CDS	Protein argonaute,Interpro:IPR003100 PAZ domain,Interpro:IPR003165 Stem cell self-renewal protein Piwi,Interpro:IPR014811 Domain of unknown function DUF1785,Pfam:PF02170 PAZ,Pfam:PF02171 Piwi,Pfam:PF08699 DUF1785,note:complete
scaffold547903_112825	scaffold547903	112825	0.0363	0.06	PITA_000040092	CDS	uninformative,Interpro:IPR006016 UspA,Pfam:PF00582 Usp,note:partial
scaffold557230_49131	scaffold557230	49131	0.0168	0.07	PITA_000020253	5'RS	PREDICTED: ZF-HD homeobox protein At4g24660-like,Interpro:IPR006456 ZF-HD homeobox protein Cys/His-rich dimerisation domain,Pfam:PF04770 ZF-HD_dimer,note:partial
scaffold557230_164010	scaffold557230	164010	0.0287	0.09	PITA_000020253	CDS	PREDICTED: ZF-HD homeobox protein At4g24660-like,Interpro:IPR006456 ZF-HD homeobox protein Cys/His-rich dimerisation domain,Pfam:PF04770 ZF-HD_dimer,note:partial
scaffold567003_25692	scaffold567003	25692	0.044	0.05	PITA_000082672	CDS	uninformative,Interpro:IPR003480 Transferase,Pfam:PF02458 Transferase,note:partial
scaffold58921_73834	scaffold58921	73834	0.0325	0.06	PITA_000038306	intron	PREDICTED: transcription factor MYB12-like,no protein domains,note:complete
scaffold625131_70184	scaffold625131	70184	0.0424	0.06	unknown	NA	*PREDICTED: aldehyde dehydrogenase family 2 member C4
scaffold645314.2_6376	scaffold645314.2	6376	2.51e-05	0.06	PITA_000045698	CDS	uninformative,Interpro:IPR007608 Senescence regulator S40,Pfam:PF04520 Senescence_reg,note:partial
scaffold65364_134950	scaffold65364	134950	0.0485	0.06	PITA_000033186	intron	PREDICTED: RING-H2 finger protein ATL78-like,Interpro:IPR001841 Zinc finger RING-type,Pfam:PF13639 zf-RING_2,note:complete
scaffold656057.2_3567	scaffold656057.2	3567	0.0168	0.42	PITA_000095051	CDS	Epoxide hydrolase,Pfam:PF12697 Abhydrolase_6,note:partial
scaffold658791_28930	scaffold658791	28930	0.016	0.05	PITA_000052542	CDS	Transcriptional factor TINY, putative,Interpro:IPR001471 AP2/ERF domain,Pfam:PF00847 AP2,note:partial
scaffold673245_763	scaffold673245	763	0.013	0.07	unknown	NA	*RecName: Full=Cytochrome P450 750A1
scaffold673245_805	scaffold673245	805	0.0174	0.07	unknown	NA	*RecName: Full=Cytochrome P450 750A1
scaffold683485_68592	scaffold683485	68592	0.0353	0.06	PITA_000046849	CDS	polygalacturonase-like protein,Interpro:IPR000743 Glycoside hydrolase family 28,Pfam:PF00295 Glyco_hydro_28,note:partial
scaffold699615.1_47644	scaffold699615.1	47644	0.041	0.09	PITA_000071609	intron	uninformative,Interpro:IPR006852 Protein of unknown function DUF616,Pfam:PF04765 DUF616,note:partial
scaffold699615.1_49559	scaffold699615.1	49559	0.0174	0.08	unknown	NA	*PREDICTED: low molecular weight phosphotyrosine protein phosphatase
scaffold699615.1_49651	scaffold699615.1	49651	0.0168	0.08	unknown	NA	*PREDICTED: low molecular weight phosphotyrosine protein phosphatase
scaffold721455_38698	scaffold721455	38698	0.047	0.06	PITA_000060878	intron	PREDICTED: myrcene synthase, chloroplastic-like,Interpro:IPR001906 Terpene synthase N-terminal domain,Interpro:IPR005630 Terpene synthase metal-binding domain,Pfam:PF01397 Terpene_synth,Pfam:PF03936 Terpene_synth_C,note:partial
scaffold754400_37867	scaffold754400	37867	0.0375	0.08	PITA_000071760	CDS	PREDICTED: probable LRR receptor-like serine/threonine-protein kinase At4g08850-like,Interpro:IPR001611 Leucine-rich repeat,Pfam:PF00560 LRR_1,note:complete
scaffold757949_86350	scaffold757949	86350	0.0474	0.05	PITA_000054794	CDS	non-annotated model,no protein domains,note:partial
scaffold76964_46717	scaffold76964	46717	0.0174	0.07	PITA_000056865	intron	cellulose synthase catalytic subunit, putative,Interpro:IPR005150 Cellulose synthase,Pfam:PF03552 Cellulose_synt,note:complete
scaffold773466_265720	scaffold773466	265720	0.013	0.1	PITA_000023411	intron	non-annotated model,no protein domains,note:partial
scaffold776120_32818	scaffold776120	32818	0.0148	0.06	unknown	NA	*hypothetical protein SELMODRAFT_402429
scaffold778354_449755	scaffold778354	449755	0.0313	0.12	PITA_000011438	CDS	non-annotated model,no protein domains,note:partial
scaffold794493_8760	scaffold794493	8760	0.00039	0.05	PITA_000091294	CDS	Serine carboxypeptidase, putative,Interpro:IPR001563 Peptidase S10 serine carboxypeptidase,Pfam:PF00450 Peptidase_S10,note:complete
scaffold803092.2_59473	scaffold803092.2	59473	0.0175	0.07	1A_all_VO_L_10416_T_28/48|m.2377.path1	5'RS	PREDICTED: G-type lectin S-receptor-like serine/threonine-protein kinase SD2-5,Pfam:PF00069.20 Pkinase,Pfam:PF07714.12 Pkinase_Tyr,note:complete
scaffold806829_13760	scaffold806829	13760	0.00805	0.21	PITA_000091177	CDS	PREDICTED: LRR receptor-like serine/threonine-protein kinase GSO1-like,Interpro:IPR001611 Leucine-rich repeat,Interpro:IPR013210 Leucine-rich repeat-containing N-terminal type 2,Pfam:PF00560 LRR_1,Pfam:PF08263 LRRNT_2,Pfam:PF13855 LRR_8,note:complete
scaffold806829_13761	scaffold806829	13761	0.00866	0.22	PITA_000091177	CDS	PREDICTED: LRR receptor-like serine/threonine-protein kinase GSO1-like,Interpro:IPR001611 Leucine-rich repeat,Interpro:IPR013210 Leucine-rich repeat-containing N-terminal type 2,Pfam:PF00560 LRR_1,Pfam:PF08263 LRRNT_2,Pfam:PF13855 LRR_8,note:complete
scaffold806829_13787	scaffold806829	13787	0.00825	0.21	PITA_000091177	CDS	PREDICTED: LRR receptor-like serine/threonine-protein kinase GSO1-like,Interpro:IPR001611 Leucine-rich repeat,Interpro:IPR013210 Leucine-rich repeat-containing N-terminal type 2,Pfam:PF00560 LRR_1,Pfam:PF08263 LRRNT_2,Pfam:PF13855 LRR_8,note:complete
scaffold806829_13807	scaffold806829	13807	0.0162	0.22	PITA_000091177	CDS	PREDICTED: LRR receptor-like serine/threonine-protein kinase GSO1-like,Interpro:IPR001611 Leucine-rich repeat,Interpro:IPR013210 Leucine-rich repeat-containing N-terminal type 2,Pfam:PF00560 LRR_1,Pfam:PF08263 LRRNT_2,Pfam:PF13855 LRR_8,note:complete
scaffold806829_13810	scaffold806829	13810	0.0146	0.22	PITA_000091177	CDS	PREDICTED: LRR receptor-like serine/threonine-protein kinase GSO1-like,Interpro:IPR001611 Leucine-rich repeat,Interpro:IPR013210 Leucine-rich repeat-containing N-terminal type 2,Pfam:PF00560 LRR_1,Pfam:PF08263 LRRNT_2,Pfam:PF13855 LRR_8,note:complete
scaffold806829_13877	scaffold806829	13877	0.00941	0.17	PITA_000091177	CDS	PREDICTED: LRR receptor-like serine/threonine-protein kinase GSO1-like,Interpro:IPR001611 Leucine-rich repeat,Interpro:IPR013210 Leucine-rich repeat-containing N-terminal type 2,Pfam:PF00560 LRR_1,Pfam:PF08263 LRRNT_2,Pfam:PF13855 LRR_8,note:complete
scaffold847462_642	scaffold847462	642	0.00449	0.06	unknown	NA	*Ycf1 (chloroplast)
scaffold857273_13726	scaffold857273	13726	0.0249	0.08	PITA_000071756	intron	PREDICTED: zinc finger protein CONSTANS-LIKE 16-like,Interpro:IPR000315 Zinc finger B-box,Interpro:IPR010402 CCT domain,Pfam:PF00643 zf-B_box,Pfam:PF06203 CCT,note:complete
scaffold86.2_33755	scaffold86.2	33755	0.035	0.07	PITA_000040531	CDS	PREDICTED: putative UPF0481 protein At3g02645-like,Interpro:IPR004158 Protein of unknown function DUF247 plant,Pfam:PF03140 DUF247,note:complete
scaffold86.2_33953	scaffold86.2	33953	0.0186	0.07	PITA_000040531	CDS	PREDICTED: putative UPF0481 protein At3g02645-like,Interpro:IPR004158 Protein of unknown function DUF247 plant,Pfam:PF03140 DUF247,note:complete
scaffold86.2_40231	scaffold86.2	40231	0.0204	0.08	PITA_000040531	CDS	PREDICTED: putative UPF0481 protein At3g02645-like,Interpro:IPR004158 Protein of unknown function DUF247 plant,Pfam:PF03140 DUF247,note:complete
scaffold86.2_40239	scaffold86.2	40239	0.0287	0.07	PITA_000040531	CDS	PREDICTED: putative UPF0481 protein At3g02645-like,Interpro:IPR004158 Protein of unknown function DUF247 plant,Pfam:PF03140 DUF247,note:complete
scaffold86.2_84644	scaffold86.2	84644	0.013	0.07	PITA_000040532	5'RS	uninformative,Interpro:IPR004158 Protein of unknown function DUF247 plant,Pfam:PF03140 DUF247,note:partial
scaffold86.2_85230	scaffold86.2	85230	0.013	0.08	PITA_000040532	CDS	uninformative,Interpro:IPR004158 Protein of unknown function DUF247 plant,Pfam:PF03140 DUF247,note:partial
scaffold86.2_85452	scaffold86.2	85452	0.013	0.07	PITA_000040532	CDS	uninformative,Interpro:IPR004158 Protein of unknown function DUF247 plant,Pfam:PF03140 DUF247,note:partial
scaffold86.2_85550	scaffold86.2	85550	0.013	0.07	PITA_000040532	CDS	uninformative,Interpro:IPR004158 Protein of unknown function DUF247 plant,Pfam:PF03140 DUF247,note:partial
scaffold86.2_85564	scaffold86.2	85564	0.013	0.07	PITA_000040532	CDS	uninformative,Interpro:IPR004158 Protein of unknown function DUF247 plant,Pfam:PF03140 DUF247,note:partial
scaffold86.2_85674	scaffold86.2	85674	0.0229	0.07	PITA_000040532	CDS	uninformative,Interpro:IPR004158 Protein of unknown function DUF247 plant,Pfam:PF03140 DUF247,note:partial
scaffold861701_77734	scaffold861701	77734	0.0135	0.1	PITA_000042775	CDS	heat shock protein 101,Interpro:IPR003959 ATPase AAA-type core,Pfam:PF07724 AAA_2,note:partial
scaffold861701_81795	scaffold861701	81795	0.0399	0.1	PITA_000042775	CDS	heat shock protein 101,Interpro:IPR003959 ATPase AAA-type core,Pfam:PF07724 AAA_2,note:partial
scaffold861701_81816	scaffold861701	81816	0.0265	0.1	PITA_000042775	CDS	heat shock protein 101,Interpro:IPR003959 ATPase AAA-type core,Pfam:PF07724 AAA_2,note:partial
scaffold861701_81861	scaffold861701	81861	0.041	0.12	PITA_000042775	CDS	heat shock protein 101,Interpro:IPR003959 ATPase AAA-type core,Pfam:PF07724 AAA_2,note:partial
scaffold861701_81897	scaffold861701	81897	0.041	0.13	PITA_000042775	CDS	heat shock protein 101,Interpro:IPR003959 ATPase AAA-type core,Pfam:PF07724 AAA_2,note:partial
scaffold86643_68998	scaffold86643	68998	0.028	0.06	PITA_000050840	CDS	peroxidase 53,Interpro:IPR002016 Haem peroxidase plant/fungal/bacterial,Pfam:PF00141 peroxidase,note:partial
scaffold867817_12570	scaffold867817	12570	0.0317	0.06	PITA_000039832	CDS	putative phytocyanin,Interpro:IPR003245 Plastocyanin-like,Pfam:PF02298 Cu_bind_like,note:complete
scaffold869612_10524	scaffold869612	10524	0.0213	0.34	PITA_000078887	CDS	putative RNA-binding protein,Interpro:IPR000504 RNA recognition motif domain,Pfam:PF00076 RRM_1,note:complete
scaffold870326_85535	scaffold870326	85535	0.0382	0.07	PITA_000043883	CDS	amino acid transporter family protein,Interpro:IPR013057 Amino acid transporter transmembrane,Pfam:PF01490 Aa_trans,note:complete
scaffold870326_85785	scaffold870326	85785	0.0287	0.07	PITA_000043884	CDS	PREDICTED: GABA transporter 1-like,Interpro:IPR013057 Amino acid transporter transmembrane,Pfam:PF01490 Aa_trans,note:partial
scaffold870326_85876	scaffold870326	85876	0.0287	0.07	PITA_000043884	CDS	PREDICTED: GABA transporter 1-like,Interpro:IPR013057 Amino acid transporter transmembrane,Pfam:PF01490 Aa_trans,note:partial
scaffold870326_86221	scaffold870326	86221	0.0267	0.07	PITA_000043884	CDS	PREDICTED: GABA transporter 1-like,Interpro:IPR013057 Amino acid transporter transmembrane,Pfam:PF01490 Aa_trans,note:partial
scaffold870326_98233	scaffold870326	98233	0.0344	0.07	PITA_000043884	CDS	PREDICTED: GABA transporter 1-like,Interpro:IPR013057 Amino acid transporter transmembrane,Pfam:PF01490 Aa_trans,note:partial
scaffold871273_5068	scaffold871273	5068	0.0417	0.22	PITA_000056385	CDS	uninformative,Interpro:IPR019378 GDP-fucose protein O-fucosyltransferase,Pfam:PF10250 O-FucT,note:complete
scaffold872215_107115	scaffold872215	107115	0.0398	0.06	PITA_000047006	3'RS	Os01g0835500,Interpro:IPR013112 FAD-binding 8,Interpro:IPR013121 Ferric reductase NAD binding,Interpro:IPR013130 Ferric reductase transmembrane component-like domain,Pfam:PF01794 Ferric_reduct,Pfam:PF08022 FAD_binding_8,Pfam:PF08030 NAD_binding_6,note
scaffold872215_107241	scaffold872215	107241	0.041	0.05	PITA_000047006	3'RS	Os01g0835500,Interpro:IPR013112 FAD-binding 8,Interpro:IPR013121 Ferric reductase NAD binding,Interpro:IPR013130 Ferric reductase transmembrane component-like domain,Pfam:PF01794 Ferric_reduct,Pfam:PF08022 FAD_binding_8,Pfam:PF08030 NAD_binding_6,note
scaffold872215_118460	scaffold872215	118460	0.026	0.05	PITA_000047006	5'UTR	Os01g0835500,Interpro:IPR013112 FAD-binding 8,Interpro:IPR013121 Ferric reductase NAD binding,Interpro:IPR013130 Ferric reductase transmembrane component-like domain,Pfam:PF01794 Ferric_reduct,Pfam:PF08022 FAD_binding_8,Pfam:PF08030 NAD_binding_6,note
scaffold875480_8281	scaffold875480	8281	0.00269	0.07	PITA_000095236	3'RS	PREDICTED: histone H3.2-like isoform X1,no protein domains,note:complete
scaffold87621_369158	scaffold87621	369158	0.0119	0.07	PITA_000010585	CDS	PREDICTED: zinc-finger homeodomain protein 4,Interpro:IPR006456 ZF-HD homeobox protein Cys/His-rich dimerisation domain,Pfam:PF04770 ZF-HD_dimer,note:partial
scaffold878613_17431	scaffold878613	17431	0.000206	0.06	PITA_000031609	CDS	uninformative,Interpro:IPR010410 Protein of unknown function DUF1005,Pfam:PF06219 DUF1005,note:partial
scaffold878613_17437	scaffold878613	17437	9.42e-05	0.06	PITA_000031609	CDS	uninformative,Interpro:IPR010410 Protein of unknown function DUF1005,Pfam:PF06219 DUF1005,note:partial
scaffold878613_19588	scaffold878613	19588	9.19e-05	0.06	PITA_000031609	CDS	uninformative,Interpro:IPR010410 Protein of unknown function DUF1005,Pfam:PF06219 DUF1005,note:partial
scaffold878613_19636	scaffold878613	19636	0.00209	0.07	PITA_000031609	CDS	uninformative,Interpro:IPR010410 Protein of unknown function DUF1005,Pfam:PF06219 DUF1005,note:partial
scaffold883805_2618	scaffold883805	2618	0.013	0.05	unknown	NA	*auxin-induced protein 6B-like isoform X2
scaffold884907_140959	scaffold884907	140959	0.0338	0.06	PITA_000037132	3'UTR	ATP-binding cassette transporter, putative,Interpro:IPR000425 Major intrinsic protein,Interpro:IPR003439 ABC transporter-like,Interpro:IPR013525 ABC-2 type transporter,Interpro:IPR013581 Plant PDR ABC transporter associated,Interpro:IPR029481 ABC-tran
scaffold891432_29198	scaffold891432	29198	0.0157	0.08	PITA_000030372	CDS	uninformative,Interpro:IPR001810 F-box domain,Interpro:IPR006652 Kelch repeat type 1,Pfam:PF00646 F-box,Pfam:PF01344 Kelch_1,Pfam:PF13964 Kelch_6,note:complete
scaffold893584_4766	scaffold893584	4766	0.0424	0.27	unknown	NA	*RecName: Full=Monofunctional isopimaradiene synthase, chloroplastic
scaffold893584_4836	scaffold893584	4836	0.041	0.27	unknown	NA	*RecName: Full=Monofunctional isopimaradiene synthase, chloroplastic
scaffold894998.2_48609	scaffold894998.2	48609	0.0456	0.08	PITA_000031562	intron	PREDICTED: peroxidase 39-like,Interpro:IPR002016 Haem peroxidase plant/fungal/bacterial,Pfam:PF00141 peroxidase,note:partial
scaffold897428_8098	scaffold897428	8098	0.0407	0.06	PITA_000053593	CDS	RNA recognition motif-containing protein,Interpro:IPR000504 RNA recognition motif domain,Pfam:PF00076 RRM_1,note:complete
scaffold897581_111292	scaffold897581	111292	0.00413	0.06	PITA_000039399	5'RS	Eukaryotic peptide chain release factor subunit 1 (ERF1),Interpro:IPR005141 eRF1 domain 2,Pfam:PF03464 eRF1_2,note:complete
scaffold897581_111936	scaffold897581	111936	0.00269	0.05	PITA_000039399	CDS	Eukaryotic peptide chain release factor subunit 1 (ERF1),Interpro:IPR005141 eRF1 domain 2,Pfam:PF03464 eRF1_2,note:complete
scaffold898461_39425	scaffold898461	39425	0.0495	0.16	PITA_000071959	CDS	oxidoreductase, 2OG-Fe(II) oxygenase family protein,Interpro:IPR005123 Oxoglutarate/iron-dependent dioxygenase,Interpro:IPR026992 Non-haem dioxygenase N-terminal domain,Pfam:PF03171 2OG-FeII_Oxy,Pfam:PF14226 DIOX_N,note:partial
scaffold898461_39470	scaffold898461	39470	0.0495	0.16	PITA_000071959	CDS	oxidoreductase, 2OG-Fe(II) oxygenase family protein,Interpro:IPR005123 Oxoglutarate/iron-dependent dioxygenase,Interpro:IPR026992 Non-haem dioxygenase N-terminal domain,Pfam:PF03171 2OG-FeII_Oxy,Pfam:PF14226 DIOX_N,note:partial
scaffold898461_41654	scaffold898461	41654	0.044	0.16	PITA_000071959	CDS	oxidoreductase, 2OG-Fe(II) oxygenase family protein,Interpro:IPR005123 Oxoglutarate/iron-dependent dioxygenase,Interpro:IPR026992 Non-haem dioxygenase N-terminal domain,Pfam:PF03171 2OG-FeII_Oxy,Pfam:PF14226 DIOX_N,note:partial
scaffold901700_10630	scaffold901700	10630	0.0413	0.12	PITA_000082436	intron	uninformative,Interpro:IPR011124 Zinc finger CW-type,Pfam:PF07496 zf-CW,note:complete
scaffold91686.2_22277	scaffold91686.2	22277	0.0279	0.08	PITA_000060978	CDS	PREDICTED: LRR receptor-like serine/threonine-protein kinase RPK2,Interpro:IPR000719 Protein kinase domain,Interpro:IPR001611 Leucine-rich repeat,Interpro:IPR013210 Leucine-rich repeat-containing N-terminal type 2,Pfam:PF00069 Pkinase,Pfam:PF00560 LRR
tscaffold1095_168603	tscaffold1095	168603	0.0249	0.06	unknown	NA	*PREDICTED: protein SULFUR DEFICIENCY-INDUCED 1-like isoform X2
tscaffold1498_228123	tscaffold1498	228123	0.0485	0.13	unknown	NA	*ethylene responsive element binding protein, partial
tscaffold1559_177449	tscaffold1559	177449	0.00162	0.06	unknown	NA	*PREDICTED: probable serine/threonine-protein kinase WNK3 isoform X3
tscaffold1582_38851	tscaffold1582	38851	0.028	0.06	PITA_000022622	intron	PREDICTED: uracil phosphoribosyltransferase-like,Pfam:PF14681 UPRTase,note:partial
tscaffold1582_39672	tscaffold1582	39672	0.028	0.06	PITA_000022622	intron	PREDICTED: uracil phosphoribosyltransferase-like,Pfam:PF14681 UPRTase,note:partial
tscaffold1853_221176	tscaffold1853	221176	0.00548	0.06	PITA_000010799	intron	PREDICTED: abietadienol/abietadienal oxidase-like,Interpro:IPR001128 Cytochrome P450,Pfam:PF00067 p450,note:partial
tscaffold1853_255380	tscaffold1853	255380	0.0144	0.11	unknown	NA	*PREDICTED: transmembrane protein 230-like
tscaffold1915_72133	tscaffold1915	72133	0.0495	0.05	PITA_000008770	3'RS	uninformative,Interpro:IPR002182 NB-ARC,Pfam:PF00931 NB-ARC,note:partial
tscaffold2036_618766	tscaffold2036	618766	0.0179	0.07	PITA_000005053	CDS	late embryogenesis abundant protein-like protein,Interpro:IPR009646 Root cap,Pfam:PF06830 Root_cap,note:partial
tscaffold2052_566373	tscaffold2052	566373	0.0499	0.05	unknown	NA	*PR10 protein
tscaffold2081_257407	tscaffold2081	257407	0.0265	0.12	PITA_000015023	intron	PREDICTED: acyl-coenzyme A oxidase 3, peroxisomal-like isoform X2,Interpro:IPR002655 Acyl-CoA oxidase C-terminal,Interpro:IPR006091 Acyl-CoA oxidase/dehydrogenase central domain,Interpro:IPR009075 Acyl-CoA dehydrogenase/oxidase C-terminal,Pfam:PF00441
tscaffold2081_257479	tscaffold2081	257479	0.0369	0.12	PITA_000015023	CDS	PREDICTED: acyl-coenzyme A oxidase 3, peroxisomal-like isoform X2,Interpro:IPR002655 Acyl-CoA oxidase C-terminal,Interpro:IPR006091 Acyl-CoA oxidase/dehydrogenase central domain,Interpro:IPR009075 Acyl-CoA dehydrogenase/oxidase C-terminal,Pfam:PF00441
tscaffold2081_329046	tscaffold2081	329046	0.0186	0.11	PITA_000015024	intron	PREDICTED: 40S ribosomal protein S6,Interpro:IPR001377 Ribosomal protein S6e,Pfam:PF01092 Ribosomal_S6e,note:partial
tscaffold2201_46002	tscaffold2201	46002	0.0168	0.05	unknown	NA	*PREDICTED: O-acyltransferase WSD1-like
tscaffold2214_208934	tscaffold2214	208934	0.0298	0.06	unknown	NA	*putative UDP-N-acetylglucosamine--peptide N-acetylglucosaminyltransferase SPINDLY
tscaffold2232_67721	tscaffold2232	67721	0.00449	0.05	unknown	NA	*hypothetical protein AXG93_2121s1240
tscaffold2282_567115	tscaffold2282	567115	0.0287	0.08	PITA_000008593	intron	protease-like protein,Pfam:PF14541 TAXi_C,Pfam:PF14543 TAXi_N,note:partial
tscaffold2440_258064	tscaffold2440	258064	0.041	0.06	PITA_000017669	CDS	PREDICTED: 60S ribosomal protein L4,Interpro:IPR002136 Ribosomal protein L4/L1e,Interpro:IPR025755 60S ribosomal protein L4 C-terminal domain,Pfam:PF00573 Ribosomal_L4,Pfam:PF14374 Ribos_L4_asso_C,note:complete
tscaffold2529_203882	tscaffold2529	203882	0.00269	0.15	unknown	NA	*PREDICTED: glutamyl-tRNA(Gln) amidotransferase subunit A, chloroplastic/mitochondrial
tscaffold2544_105418	tscaffold2544	105418	0.0353	0.06	PITA_000005326	CDS	extra-large GTP-binding protein 3,Interpro:IPR001019 Guanine nucleotide binding protein (G-protein) alpha subunit,Pfam:PF00503 G-alpha,note:complete
tscaffold3208_187185	tscaffold3208	187185	0.0495	0.05	PITAhm_002721	intron	PREDICTED: homeobox-leucine zipper protein HOX32,Interpro:IPR001356 Homeobox domain,Interpro:IPR002913 START domain,Interpro:IPR013978 MEKHLA,Pfam:PF00046 Homeobox,Pfam:PF01852 START,Pfam:PF08670 MEKHLA,note:complete
tscaffold3713_898	tscaffold3713	898	0.0353	0.2	PITA_000030219	CDS	PREDICTED: probable receptor protein kinase TMK1-like isoform 1,Interpro:IPR001611 Leucine-rich repeat,Interpro:IPR013210 Leucine-rich repeat-containing N-terminal type 2,Interpro:IPR025875 Leucine rich repeat 4,Pfam:PF08263 LRRNT_2,Pfam:PF12799 LRR_4
tscaffold3734_4007304	tscaffold3734	4007304	0.0369	0.05	PITA_000000462	CDS	cytochrome P450, family 703, subfamily A, polypeptide 2,Interpro:IPR001128 Cytochrome P450,Pfam:PF00067 p450,note:complete
tscaffold3839_560	tscaffold3839	560	0.0497	0.33	PITA_000068775	intron	PREDICTED: short-chain dehydrogenase reductase 2a-like,Interpro:IPR002198 Short-chain dehydrogenase/reductase SDR,Pfam:PF00106 adh_short,Pfam:PF13561 adh_short_C2,note:partial
tscaffold3881_229913	tscaffold3881	229913	0.00208	0.47	PITA_000004436	CDS	PREDICTED: protein EARLY FLOWERING 3-like,no protein domains,note:partial
tscaffold403_978731	tscaffold403	978731	0.00825	0.06	PITA_000004925	CDS	PREDICTED: pentatricopeptide repeat-containing protein At1g11290,Interpro:IPR002885 Pentatricopeptide repeat,Pfam:PF13041 PPR_2,Pfam:PF14432 DYW_deaminase,note:complete
tscaffold4122_285558	tscaffold4122	285558	0.0238	0.06	PITAhm_000547	intron	(-)-alpha-pinene synthase,Interpro:IPR001906 Terpene synthase N-terminal domain,Interpro:IPR005630 Terpene synthase metal-binding domain,Pfam:PF01397 Terpene_synth,Pfam:PF03936 Terpene_synth_C,note:complete
tscaffold4181_185423	tscaffold4181	185423	0.041	0.07	PITA_000030403	5'RS	non-annotated model,no protein domains,note:complete
tscaffold423_503101	tscaffold423	503101	0.0495	0.05	PITA_000009050	intron	PREDICTED: (6-4)DNA photolyase-like isoform X2,Interpro:IPR005101 DNA photolyase FAD-binding/Cryptochrome C-terminal,Pfam:PF03441 FAD_binding_7,note:partial
tscaffold4365_328650	tscaffold4365	328650	0.00253	0.05	PITA_000013067	CDS	PREDICTED: pentatricopeptide repeat-containing protein At2g32230, mitochondrial-like,no protein domains,note:complete
tscaffold4365_338622	tscaffold4365	338622	0.0392	0.08	PITA_000013067	CDS	PREDICTED: pentatricopeptide repeat-containing protein At2g32230, mitochondrial-like,no protein domains,note:complete
tscaffold4437_53084	tscaffold4437	53084	0.0177	0.1	unknown	NA	*transcription factor 2
tscaffold4498_204954	tscaffold4498	204954	0.0403	0.07	PITA_000008018	intron	PREDICTED: cellulose synthase-like protein E6,Interpro:IPR005150 Cellulose synthase,Pfam:PF03552 Cellulose_synt,note:complete
tscaffold4542_615499	tscaffold4542	615499	0.0361	0.06	PITA_000005778	CDS	PREDICTED: folic acid synthesis protein fol1-like,Interpro:IPR000550 78-Dihydro-6-hydroxymethylpterin-pyrophosphokinase HPPK,Pfam:PF01288 HPPK,note:complete
tscaffold4542_692558	tscaffold4542	692558	0.041	0.06	PITA_000005780	CDS	PREDICTED: folic acid synthesis protein fol1-like,Interpro:IPR000489 Pterin-binding,Pfam:PF00809 Pterin_bind,note:partial
tscaffold4542_692956	tscaffold4542	692956	0.0424	0.06	PITA_000005779	3'RS	dihydropteroate synthase, putative,Interpro:IPR000489 Pterin-binding,Interpro:IPR000550 78-Dihydro-6-hydroxymethylpterin-pyrophosphokinase HPPK,Pfam:PF00809 Pterin_bind,Pfam:PF01288 HPPK,note:complete
tscaffold482_202512	tscaffold482	202512	0.00866	0.06	PITA_000017419	CDS	uninformative,Interpro:IPR009836 Protein of unknown function DUF1399,Pfam:PF07173 DUF1399,note:complete
tscaffold4892_8696	tscaffold4892	8696	0.0287	0.08	unknown	NA	*PREDICTED: probable GABA transporter 2
tscaffold4892_55700	tscaffold4892	55700	0.0267	0.07	unknown	NA	*26S protease regulatory subunit 6B
tscaffold4892_140148	tscaffold4892	140148	0.00449	0.06	unknown	NA	*PREDICTED: probable GABA transporter 2 isoform X1
tscaffold4892_141024	tscaffold4892	141024	0.013	0.06	unknown	NA	*PREDICTED: probable GABA transporter 2 isoform X1
tscaffold4892_142632	tscaffold4892	142632	0.0125	0.06	unknown	NA	*PREDICTED: probable GABA transporter 2
tscaffold4892_142766	tscaffold4892	142766	0.00339	0.06	unknown	NA	*PREDICTED: probable GABA transporter 2
tscaffold4938_1729551	tscaffold4938	1729551	0.0148	0.09	PITA_000000092	intron	zinc-metallopeptidase PXM16,no protein domains,note:partial
tscaffold5135_269188	tscaffold5135	269188	0.000524	0.06	PITA_000006206	5'RS	brca1-associated protein, putative,Interpro:IPR001607 Zinc finger UBP-type,Pfam:PF02148 zf-UBP,note:partial
tscaffold5233_240251	tscaffold5233	240251	0.041	0.07	PITA_000018940	CDS	PREDICTED: FGGY carbohydrate kinase domain-containing protein,Interpro:IPR018485 Carbohydrate kinase FGGY C-terminal,Pfam:PF02782 FGGY_C,note:complete
tscaffold5416_7107	tscaffold5416	7107	0.0174	0.45	unknown	NA	*PREDICTED: putative receptor protein kinase ZmPK1
tscaffold551_272728	tscaffold551	272728	0.0424	0.39	PITAhm_001489	intron	uninformative,Interpro:IPR001650 Helicase C-terminal,Interpro:IPR011545 DEAD/DEAH box helicase domain,Interpro:IPR021275 Protein of unknown function DUF2854,Interpro:IPR025313 Domain of unknown function DUF4217,Pfam:PF00270 DEAD,Pfam:PF00271 Helicase_
tscaffold553_700089	tscaffold553	700089	0.0424	0.05	PITAhm_001380	intron	PREDICTED: laccase-12,Interpro:IPR001117 Multicopper oxidase type 1,Interpro:IPR011706 Multicopper oxidase type 2,Interpro:IPR011707 Multicopper oxidase type 3,Pfam:PF00394 Cu-oxidase,Pfam:PF07731 Cu-oxidase_2,Pfam:PF07732 Cu-oxidase_3,note:complete
tscaffold57_492832	tscaffold57	492832	0.0135	0.07	PITA_000007097	CDS	uninformative,Interpro:IPR005818 Linker histone H1/H5 domain H15,Pfam:PF00538 Linker_histone,note:partial
tscaffold5920_914674	tscaffold5920	914674	0.0119	0.07	5A_I14_NT_comp21260_c0_seq1|m.44764.path1	intron	PREDICTED: phosphoinositide phosphatase SAC7-like isoform X1,Interpro:IPR002013 SAC domain,Pfam:PF02383 Syja_N,Pfam:PF02383.13 Syja_N,note:partial
tscaffold5966_50969	tscaffold5966	50969	0.041	0.05	PITA_000013899	5'RS	PREDICTED: RING-H2 finger protein ATL60-like,Interpro:IPR001841 Zinc finger RING-type,Pfam:PF13639 zf-RING_2,note:complete
tscaffold5974_205765	tscaffold5974	205765	0.0375	0.06	PITA_000015308	intron	uninformative,Interpro:IPR021622 Afadin/alpha-actinin-binding,Pfam:PF11559 ADIP,note:complete
tscaffold6051_13931	tscaffold6051	13931	0.00576	0.08	unknown	NA	*uncharacterized protein LOC18422510
tscaffold6051_18991	tscaffold6051	18991	0.00576	0.08	unknown	NA	*TIM-barrel signal transduction protein isoform 1
tscaffold6179_282685	tscaffold6179	282685	9.19e-05	0.06	PITA_000020108	intron	uninformative,Interpro:IPR010341 Protein of unknown function DUF936 plant,Pfam:PF06075 DUF936,note:partial
tscaffold6179_285850	tscaffold6179	285850	9.19e-05	0.06	PITA_000020108	CDS	uninformative,Interpro:IPR010341 Protein of unknown function DUF936 plant,Pfam:PF06075 DUF936,note:partial
tscaffold6179_298602	tscaffold6179	298602	0.000207	0.06	PITA_000020109	CDS	dead box ATP-dependent RNA helicase, putative,no protein domains,note:complete
tscaffold6179_298634	tscaffold6179	298634	9.42e-05	0.06	PITA_000020109	CDS	dead box ATP-dependent RNA helicase, putative,no protein domains,note:complete
tscaffold6179_298766	tscaffold6179	298766	0.0255	0.12	PITA_000020109	intron	dead box ATP-dependent RNA helicase, putative,no protein domains,note:complete
tscaffold6179_299931	tscaffold6179	299931	0.00162	0.06	PITA_000020109	intron	dead box ATP-dependent RNA helicase, putative,no protein domains,note:complete
tscaffold6179_309341	tscaffold6179	309341	9.42e-05	0.06	PITA_000020110	CDS	putative RNA helicase,Interpro:IPR011545 DEAD/DEAH box helicase domain,Pfam:PF00270 DEAD,note:complete
tscaffold6551_86798	tscaffold6551	86798	0.00866	0.06	PITA_000023040	CDS	splicing factor 1-like protein,Interpro:IPR004088 K Homology domain type 1,Pfam:PF00013 KH_1,note:complete
tscaffold6663_423228	tscaffold6663	423228	0.03	0.27	PITA_000016264	CDS	purine permease 11,Interpro:IPR000620 Drug/metabolite transporter,Pfam:PF00892 EamA,note:partial
tscaffold6692_73280	tscaffold6692	73280	0.00164	0.05	PITA_000054209	CDS	Anthranilate N-benzoyltransferase protein, putative,Interpro:IPR003480 Transferase,Pfam:PF02458 Transferase,note:complete
tscaffold6692_83102	tscaffold6692	83102	0.00449	0.05	PITA_000054209	CDS	Anthranilate N-benzoyltransferase protein, putative,Interpro:IPR003480 Transferase,Pfam:PF02458 Transferase,note:complete
tscaffold6692_83273	tscaffold6692	83273	0.00449	0.05	PITA_000054209	CDS	Anthranilate N-benzoyltransferase protein, putative,Interpro:IPR003480 Transferase,Pfam:PF02458 Transferase,note:complete
tscaffold7032_461032	tscaffold7032	461032	0.00576	0.06	PITAhm_002745	intron	PREDICTED: phospholipase A2-alpha-like,no protein domains,note:complete
tscaffold7134_162682	tscaffold7134	162682	0.0403	0.08	unknown	NA	*leucine-rich repeat receptor-like tyrosine-protein kinase PXC3
tscaffold7603_180990	tscaffold7603	180990	0.0481	0.05	PITA_000023859	CDS	uninformative,Interpro:IPR009902 Protein of unknown function DUF1442,Pfam:PF07279 DUF1442,note:partial
tscaffold7807_254706	tscaffold7807	254706	0.0129	0.06	PITAhm_002234	3'RS	PREDICTED: ATP-dependent DNA helicase DDM1,Interpro:IPR000330 SNF2-related,Interpro:IPR001650 Helicase C-terminal,Pfam:PF00176 SNF2_N,Pfam:PF00271 Helicase_C,note:complete
tscaffold7904_224261	tscaffold7904	224261	0.00162	0.07	PITAhm_000905	intron	PREDICTED: lamin-like protein,Interpro:IPR003245 Plastocyanin-like,Pfam:PF02298 Cu_bind_like,note:complete
tscaffold8264_11283	tscaffold8264	11283	0.0485	0.05	PITA_000079209	CDS	cyclin B, putative,Interpro:IPR004367 Cyclin C-terminal domain,Interpro:IPR006671 Cyclin N-terminal,Pfam:PF00134 Cyclin_N,Pfam:PF02984 Cyclin_C,note:partial
tscaffold8264_23891	tscaffold8264	23891	0.0343	0.05	unknown	NA	*PREDICTED: protein NAP1 isoform X2
tscaffold8342_206503	tscaffold8342	206503	0.00162	0.07	PITA_000028414	intron	PREDICTED: glycyl-tRNA synthetase 1, mitochondrial-like,Interpro:IPR002314 Aminoacyl-tRNA synthetase class II (G/ H/ P/ S) conserved domain,Interpro:IPR004154 Anticodon-binding,Pfam:PF00587 tRNA-synt_2b,Pfam:PF03129 HGTP_anticodon,note:complete
tscaffold8342_210377	tscaffold8342	210377	9.42e-05	0.07	PITA_000028414	3'RS	PREDICTED: glycyl-tRNA synthetase 1, mitochondrial-like,Interpro:IPR002314 Aminoacyl-tRNA synthetase class II (G/ H/ P/ S) conserved domain,Interpro:IPR004154 Anticodon-binding,Pfam:PF00587 tRNA-synt_2b,Pfam:PF03129 HGTP_anticodon,note:complete
tscaffold8563_12212	tscaffold8563	12212	0.0281	0.09	PITA_000041825	intron	Receptor-like protein kinase like protein,Interpro:IPR000719 Protein kinase domain,Interpro:IPR013227 PAN-2 domain,Pfam:PF00069 Pkinase,Pfam:PF08276 PAN_2,Pfam:PF14543 TAXi_N,note:complete
tscaffold8563_23197	tscaffold8563	23197	0.0434	0.08	PITA_000041826	CDS	PREDICTED: UDP-glycosyltransferase 86A1 isoform X1,Interpro:IPR002213 UDP-glucuronosyl/UDP-glucosyltransferase,Pfam:PF00201 UDPGT,note:partial
tscaffold8563_83123	tscaffold8563	83123	0.0204	0.08	PITA_000041827	CDS	PREDICTED: UDP-glycosyltransferase 86A1 isoform X1,Interpro:IPR002213 UDP-glucuronosyl/UDP-glucosyltransferase,Pfam:PF00201 UDPGT,note:complete
tscaffold8563_83628	tscaffold8563	83628	0.0287	0.09	PITA_000041827	CDS	PREDICTED: UDP-glycosyltransferase 86A1 isoform X1,Interpro:IPR002213 UDP-glucuronosyl/UDP-glucosyltransferase,Pfam:PF00201 UDPGT,note:complete
tscaffold8563_83641	tscaffold8563	83641	0.0415	0.09	PITA_000041827	CDS	PREDICTED: UDP-glycosyltransferase 86A1 isoform X1,Interpro:IPR002213 UDP-glucuronosyl/UDP-glucosyltransferase,Pfam:PF00201 UDPGT,note:complete
tscaffold8594_6317	tscaffold8594	6317	0.00193	0.14	unknown	NA	*unknown
tscaffold8736_486587	tscaffold8736	486587	0.0137	0.06	PITA_000005017	CDS	nucleolar GTP-binding protein, putative,Interpro:IPR006073 GTP binding domain,Pfam:PF01926 MMR_HSR1,note:partial
tscaffold881_278621	tscaffold881	278621	0.0293	0.05	unknown	NA	*PREDICTED: glutamate receptor 2.8-like isoform X1
tscaffold8890_157229	tscaffold8890	157229	0.0148	0.06	unknown	NA	*myb-related protein 2
tscaffold8890_157263	tscaffold8890	157263	0.00911	0.06	unknown	NA	*myb-related protein 2
tscaffold8890_157879	tscaffold8890	157879	0.0148	0.06	unknown	NA	*PREDICTED: myb-related protein 2-like isoform X1
tscaffold8890_157935	tscaffold8890	157935	0.0148	0.06	unknown	NA	*PREDICTED: myb-related protein 2-like isoform X1
tscaffold8890_157970	tscaffold8890	157970	0.0148	0.06	unknown	NA	*PREDICTED: myb-related protein 2-like isoform X1
tscaffold8890_160443	tscaffold8890	160443	0.00911	0.06	unknown	NA	*PREDICTED: myb family transcription factor PHL7-like isoform X2
tscaffold8890_161306	tscaffold8890	161306	0.0217	0.05	unknown	NA	*PREDICTED: myb family transcription factor APL
aSNPs were named using scaffold name followed by the number of SNP position in the nucleotide sequence.
bMinor allele frequency.
cCDS - coding sequence, RS - regulatory sequence, UTR - untranslated region, NA – not available.
*For SNP that is not located in the annotated region, the flanking sequence 700 bp upstream and downstream of the SNP was used to query against the NCBI Genbank non-redundant protein database using blastx.

## Sheet: Table S5
TABLE S5 Outlier SNPs identified by both SPA and OutFLANK
SNPa	Contig or scaffold	Position	MAFb	Gene in the annotation file	Functional_positionc	Annotation
C31253038_3755	C31253038	3755	0.27	unknown	NA	*RecName: Full=Monofunctional isopimaradiene synthase, chloroplastic;
C31253038_3759	C31253038	3759	0.27	unknown	NA	*RecName: Full=Monofunctional isopimaradiene synthase, chloroplastic;
C31774006_8930	C31774006	8930	0.21	PITA_000096515	CDS	leucine-rich repeat receptor-like serine/threonine-protein kinase BAM1,Interpro:IPR000719 Protein kinase domain,Interpro:IPR001611 Leucine-rich repeat,Interpro:IPR013210 Leucine-rich repeat-containing N-terminal type 2,Pfam:PF00069 Pkinase,Pfam:PF0056
C32370550_13170	C32370550	13170	0.16	PITA_000076577	CDS	PREDICTED: probable linoleate 9S-lipoxygenase 5-like,Interpro:IPR001024 PLAT/LH2 domain,Interpro:IPR013819 Lipoxygenase C-terminal,Pfam:PF00305 Lipoxygenase,Pfam:PF01477 PLAT,note:partial
C32489810_47512	C32489810	47512	0.43	PITA_000064023	CDS	putative bHLH transcription factor,Interpro:IPR011598 Myc-type basic helix-loop-helix (bHLH) domain,Pfam:PF00010 HLH,note:complete
C32489810_47627	C32489810	47627	0.43	PITA_000064023	intron	putative bHLH transcription factor,Interpro:IPR011598 Myc-type basic helix-loop-helix (bHLH) domain,Pfam:PF00010 HLH,note:complete
C32489810_47641	C32489810	47641	0.43	PITA_000064023	intron	putative bHLH transcription factor,Interpro:IPR011598 Myc-type basic helix-loop-helix (bHLH) domain,Pfam:PF00010 HLH,note:complete
C32489810_47679	C32489810	47679	0.45	PITA_000064023	intron	putative bHLH transcription factor,Interpro:IPR011598 Myc-type basic helix-loop-helix (bHLH) domain,Pfam:PF00010 HLH,note:complete
C32489810_48216	C32489810	48216	0.44	PITA_000064023	CDS	putative bHLH transcription factor,Interpro:IPR011598 Myc-type basic helix-loop-helix (bHLH) domain,Pfam:PF00010 HLH,note:complete
C32489810_48540	C32489810	48540	0.44	PITA_000064023	CDS	putative bHLH transcription factor,Interpro:IPR011598 Myc-type basic helix-loop-helix (bHLH) domain,Pfam:PF00010 HLH,note:complete
scaffold520545.2_3081	scaffold520545.2	3081	0.08	PITA_000035849	5'RS	Symplekin/Pta1-like protein,Interpro:IPR022075 Symplekin C-terminal,Pfam:PF12295 Symplekin_C,note:complete
scaffold520545.2_3082	scaffold520545.2	3082	0.08	PITA_000035849	5'RS	Symplekin/Pta1-like protein,Interpro:IPR022075 Symplekin C-terminal,Pfam:PF12295 Symplekin_C,note:complete
scaffold645314.2_6376	scaffold645314.2	6376	0.06	PITA_000045698	CDS	uninformative,Interpro:IPR007608 Senescence regulator S40,Pfam:PF04520 Senescence_reg,note:partial
scaffold773466_265720	scaffold773466	265720	0.1	PITA_000023411	intron	non-annotated model,no protein domains,note:partial
scaffold806829_13760	scaffold806829	13760	0.21	PITA_000091177	CDS	PREDICTED: LRR receptor-like serine/threonine-protein kinase GSO1-like,Interpro:IPR001611 Leucine-rich repeat,Interpro:IPR013210 Leucine-rich repeat-containing N-terminal type 2,Pfam:PF00560 LRR_1,Pfam:PF08263 LRRNT_2,Pfam:PF13855 LRR_8,note:complete
scaffold806829_13761	scaffold806829	13761	0.22	PITA_000091177	CDS	PREDICTED: LRR receptor-like serine/threonine-protein kinase GSO1-like,Interpro:IPR001611 Leucine-rich repeat,Interpro:IPR013210 Leucine-rich repeat-containing N-terminal type 2,Pfam:PF00560 LRR_1,Pfam:PF08263 LRRNT_2,Pfam:PF13855 LRR_8,note:complete
scaffold806829_13787	scaffold806829	13787	0.21	PITA_000091177	CDS	PREDICTED: LRR receptor-like serine/threonine-protein kinase GSO1-like,Interpro:IPR001611 Leucine-rich repeat,Interpro:IPR013210 Leucine-rich repeat-containing N-terminal type 2,Pfam:PF00560 LRR_1,Pfam:PF08263 LRRNT_2,Pfam:PF13855 LRR_8,note:complete
scaffold806829_13807	scaffold806829	13807	0.22	PITA_000091177	CDS	PREDICTED: LRR receptor-like serine/threonine-protein kinase GSO1-like,Interpro:IPR001611 Leucine-rich repeat,Interpro:IPR013210 Leucine-rich repeat-containing N-terminal type 2,Pfam:PF00560 LRR_1,Pfam:PF08263 LRRNT_2,Pfam:PF13855 LRR_8,note:complete
scaffold806829_13810	scaffold806829	13810	0.22	PITA_000091177	CDS	PREDICTED: LRR receptor-like serine/threonine-protein kinase GSO1-like,Interpro:IPR001611 Leucine-rich repeat,Interpro:IPR013210 Leucine-rich repeat-containing N-terminal type 2,Pfam:PF00560 LRR_1,Pfam:PF08263 LRRNT_2,Pfam:PF13855 LRR_8,note:complete
scaffold806829_13877	scaffold806829	13877	0.17	PITA_000091177	CDS	PREDICTED: LRR receptor-like serine/threonine-protein kinase GSO1-like,Interpro:IPR001611 Leucine-rich repeat,Interpro:IPR013210 Leucine-rich repeat-containing N-terminal type 2,Pfam:PF00560 LRR_1,Pfam:PF08263 LRRNT_2,Pfam:PF13855 LRR_8,note:complete
scaffold893584_4766	scaffold893584	4766	0.27	unknown	NA	*RecName: Full=Monofunctional isopimaradiene synthase, chloroplastic
scaffold893584_4836	scaffold893584	4836	0.27	unknown	NA	*RecName: Full=Monofunctional isopimaradiene synthase, chloroplastic
scaffold898461_39425	scaffold898461	39425	0.16	PITA_000071959	CDS	oxidoreductase, 2OG-Fe(II) oxygenase family protein,Interpro:IPR005123 Oxoglutarate/iron-dependent dioxygenase,Interpro:IPR026992 Non-haem dioxygenase N-terminal domain,Pfam:PF03171 2OG-FeII_Oxy,Pfam:PF14226 DIOX_N,note:partial
scaffold898461_39470	scaffold898461	39470	0.16	PITA_000071959	CDS	oxidoreductase, 2OG-Fe(II) oxygenase family protein,Interpro:IPR005123 Oxoglutarate/iron-dependent dioxygenase,Interpro:IPR026992 Non-haem dioxygenase N-terminal domain,Pfam:PF03171 2OG-FeII_Oxy,Pfam:PF14226 DIOX_N,note:partial
scaffold898461_41654	scaffold898461	41654	0.16	PITA_000071959	CDS	oxidoreductase, 2OG-Fe(II) oxygenase family protein,Interpro:IPR005123 Oxoglutarate/iron-dependent dioxygenase,Interpro:IPR026992 Non-haem dioxygenase N-terminal domain,Pfam:PF03171 2OG-FeII_Oxy,Pfam:PF14226 DIOX_N,note:partial
tscaffold1853_255380	tscaffold1853	255380	0.11	unknown	NA	*PREDICTED: transmembrane protein 230-like
tscaffold2529_203882	tscaffold2529	203882	0.15	unknown	NA	*PREDICTED: glutamyl-tRNA(Gln) amidotransferase subunit A, chloroplastic/mitochondrial
tscaffold3881_229913	tscaffold3881	229913	0.47	PITA_000004436	CDS	PREDICTED: protein EARLY FLOWERING 3-like,no protein domains,note:partial
tscaffold4437_53084	tscaffold4437	53084	0.1	unknown	NA	*transcription factor 2
tscaffold5135_269188	tscaffold5135	269188	0.06	PITA_000006206	5'RS	brca1-associated protein, putative,Interpro:IPR001607 Zinc finger UBP-type,Pfam:PF02148 zf-UBP,note:partial
tscaffold551_272728	tscaffold551	272728	0.39	PITAhm_001489	intron	uninformative,Interpro:IPR001650 Helicase C-terminal,Interpro:IPR011545 DEAD/DEAH box helicase domain,Interpro:IPR021275 Protein of unknown function DUF2854,Interpro:IPR025313 Domain of unknown function DUF4217,Pfam:PF00270 DEAD,Pfam:PF00271 Helicase_
tscaffold7032_461032	tscaffold7032	461032	0.06	PITAhm_002745	intron	PREDICTED: phospholipase A2-alpha-like,no protein domains,note:complete
tscaffold8594_6317	tscaffold8594	6317	0.14	unknown	NA	*unknown
aSNPs were named using scaffold name followed by the number of SNP position in the nucleotide sequence.
bMinor allele frequency.
cCDS - coding sequence, RS - regulatory sequence, UTR - untranslated region, NA – not available.
*For SNP that is not located in the annotated region, the flanking sequence 700 bp upstream and downstream of the SNP was used to query against the NCBI Genbank non-redundant protein database using blastx.

## Sheet: Table S6
	RDA1	RDA2	RDA3	RDA4	RDA5	RDA6
Eigenvalue	14.3204	7.89078	6.14217	5.23023	4.05446	3.40912
Proportion Explained	0.1473	0.08114	0.06316	0.05378	0.04169	0.03506
Cumulative Proportion	0.1473	0.22841	0.29157	0.34535	0.38705	0.4221

## Sheet: Table S7
	RDA1	RDA2	RDA3	RDA4	RDA5	RDA6
MIN_JAN	0.09941	-0.0254385	0.0629	-0.004399	-0.063302	-0.005869
MIN_FEB	0.09581	-0.0301636	0.04398	-0.004087	-0.061409	-0.007751
MIN_MAR	0.10614	-0.0339364	0.04692	0.0097233	-0.067985	-0.010229
MIN_APR	0.15447	-0.0549388	0.069316	0.006764	-0.11049	-0.006968
MIN_MAY	0.17085	-0.0512269	0.078103	0.0133855	-0.142139	-0.015246
MIN_JUN	0.18717	-0.0438817	0.096629	0.027919	-0.172262	-0.049044
MIN_JUL	0.21766	-0.0398134	0.108262	0.0658949	-0.235741	-0.078888
MIN_AUG	0.19572	-0.068493	0.089772	0.0618258	-0.195351	-0.073619
MIN_SEP	0.14563	-0.0596791	0.061643	0.0189596	-0.133017	-0.04728
MIN_OCT	0.2077	-0.0478044	0.086302	-0.0212951	-0.10724	-0.015733
MIN_NOV	0.19676	-0.059621	0.088096	-0.0164231	-0.105833	-0.015432
MIN_DEC	0.11494	-0.0471233	0.059416	-0.0161612	-0.080942	-0.002528
MAX_JAN	0.06764	0.0003139	0.026	-0.0175762	-0.010055	-0.001461
MAX_FEB	0.02091	0.0194942	0.00342	-0.001647	-0.009627	-0.013303
MAX_MAR	0.01742	0.0253617	-0.001253	0.0029292	0.005295	-0.010791
MAX_APR	-0.01206	0.0141217	-0.005596	0.002061	0.010649	-0.026623
MAX_MAY	-0.02843	0.0540876	-0.003783	-0.0105894	0.020727	-0.036897
MAX_JUN	-0.07763	0.0957306	0.028385	-0.0014099	0.044009	-0.027674
MAX_JUL	0.03787	0.169669	0.058161	0.0128472	0.024892	-0.011224
MAX_AUG	0.07313	0.0909284	0.034844	0.0056681	0.010207	-0.016611
MAX_SEP	0.03421	0.0027703	0.002312	-0.0006164	0.002229	-0.027689
MAX_OCT	0.08182	0.0024338	0.01503	-0.0046251	-0.007844	-0.028646
MAX_NOV	0.08737	0.0016897	0.01707	-0.0037437	-0.014933	-0.012395
MAX_DEC	0.07287	-0.0055736	0.008736	-0.0097334	-0.021987	-0.010775
PRECIP_JAN	-0.4975	0.0199198	-0.164841	0.178164	-0.018808	-0.116057
PRECIP_FEB	-0.44708	-0.0826068	-0.142157	0.146174	0.00525	-0.090302
PRECIP_MAR	-0.5378	-0.0222302	-0.245742	0.173622	0.035087	-0.075933
PRECIP_APR	-0.41755	-0.0690102	-0.175552	0.130956	0.009927	-0.053684
PRECIP_MAY	0.18519	-0.139851	-0.059554	0.0758966	-0.200857	-0.13934
PRECIP_JUN	0.20886	-0.0103231	-0.053897	-0.0152703	-0.075393	-0.086798
PRECIP_JUL	-0.05708	-0.129696	-0.142921	0.0461558	-0.061831	-0.140231
PRECIP_AUG	0.12308	-0.0667086	-0.030457	-0.0056628	-0.049546	-0.078958
PRECIP_SEP	0.27482	-0.101487	-0.104913	-0.0171413	-0.103752	-0.094118
PRECIP_OCT	0.26677	-0.0861781	-0.040557	-0.0680642	-0.032684	0.019712
PRECIP_NOV	-0.16118	-0.118251	-0.104855	0.0354606	-0.05667	-0.049004
PRECIP_DEC	-0.33724	-0.105051	-0.170615	0.123745	-0.033493	-0.069812
BIO1	0.09547	-0.0098164	0.042169	0.0006191	-0.055831	-0.01945
BIO2	-0.34472	0.221419	-0.179647	-0.0294617	0.336518	0.011094
BIO3	-0.11172	0.0458443	-0.056925	-0.0523808	0.14776	0.004196
BIO4	-0.05387	0.0307099	-0.010391	0.0275671	0.001415	-0.017112
BIO5	0.06024	0.162202	0.068342	0.0066102	0.02569	-0.001347
BIO6	0.099406	-0.0254385	0.0628997	-0.00439898	-0.0633022	-0.00586949
BIO8	0.45136	-0.0782792	0.103929	-0.1104	-0.110742	0.00356
BIO9	-0.19157	-0.0387404	-0.09468	0.134641	0.033385	-0.060484
BIO10	0.11681	0.030377	0.075611	0.0310941	-0.098834	-0.047264
BIO11	0.07663	-0.0128724	0.032423	-0.0089718	-0.038831	-0.007132
BIO13	-0.10208	-0.133255	-0.191196	0.111176	-0.058998	-0.135779
BIO14	-0.21646	-0.104696	-0.036971	-0.0322899	-0.036387	-0.056511
BIO15	0.088	-0.0330047	-0.085184	0.0689292	-0.062366	-0.092271
BIO16	-0.08707	-0.0971312	-0.179028	0.134425	-0.06983	-0.138348
BIO17	-0.23957	-0.181429	-0.111102	0.022764	-0.024161	-0.04587
BIO18	0.0893849	-0.0769138	-0.0792111	0.00992597	-0.0640011	-0.107492
BIO19	-0.428552	-0.0626697	-0.164331	0.150378	-0.0178628	-0.0919996

## Sheet: Table S8
TABLE S8 Outlier SNPs associated with climate and geographic variables identified using Samβada
SNPa	Environmental_variables																																										Contig or scaffold	Position	MAFb	Gene	Functional_positionc	Annotation
C27348628_53	BIO5	BIO9	longitude	MAX_AUG	MAX_JUL	PRECIP_AUG	PRECIP_MAY	PRECIP_NOV																																			C27348628	53	0.05	unknown	NA	*hypothetical protein A2679_01805
C28606882_238	BIO10	BIO12	BIO5	BIO9	latitude	longitude	MAX_AUG	MAX_JUL	MAX_JUN	MAX_OCT	MAX_SEP	MIN_APR	PRECIP_APR	PRECIP_DEC	PRECIP_MAY	PRECIP_NOV																											C28606882	238	0.21	unknown	NA	*CYP720PB11
C29229388_162	BIO5	longitude	MAX_AUG	MAX_JUL																																							C29229388	162	0.07	unknown	NA	*PREDICTED: receptor-like protein 12
C29290460_199	longitude																																										C29290460	199	0.3	unknown	NA	*sucrose synthase 2 isoform X1
C30031450_661	BIO12	BIO19	BIO9	longitude	PRECIP_APR	PRECIP_DEC	PRECIP_FEB	PRECIP_JAN	PRECIP_MAR	PRECIP_NOV																																	C30031450	661	0.09	unknown	NA	*MATE efflux family protein 7, partial
C30549864_801	BIO10	BIO5	longitude	MAX_AUG	MAX_JUL	MAX_SEP	MIN_APR	MIN_MAY	PRECIP_MAY																																		C30549864	801	0.21	unknown	NA	*cytochrome P450 86B1
C30665876_1220	BIO10	BIO5	longitude	MAX_AUG	MAX_JUL	MAX_SEP	PRECIP_MAY																																				C30665876	1220	0.06	unknown	NA	*dihydroflavonol-4-reductase, partial
C30979100_1302	BIO10	BIO5	latitude	longitude	MAX_AUG	MAX_JUL	MAX_SEP																																				C30979100	1302	0.12	unknown	NA	*transcription factor ORG2 isoform X1
C31242152_824	BIO10	BIO5	longitude	MAX_AUG	MAX_JUL	PRECIP_MAY																																					C31242152	824	0.06	unknown	NA	*No significant similarity
C31253038_4371	BIO10	BIO12	BIO5	BIO9	latitude	longitude	MAX_AUG	MAX_JUL	MAX_OCT	MAX_SEP	MIN_APR	PRECIP_APR	PRECIP_DEC	PRECIP_MAY	PRECIP_NOV																												C31253038	4371	0.22	unknown	NA	*RecName: Full=Monofunctional isopimaradiene synthase, chloroplastic;
C31329574_5061	longitude																																										C31329574	5061	0.28	unknown	NA	*PREDICTED: indole-3-acetate O-methyltransferase 1
C31510534_5072	longitude																																										C31510534	5072	0.38	unknown	NA	*PREDICTED: UDP-glycosyltransferase 83A1
C31774006_8930	longitude	MAX_AUG	PRECIP_MAY																																								C31774006	8930	0.21	PITA_000096515	CDS	leucine-rich repeat receptor-like serine/threonine-protein kinase BAM1,Interpro:IPR000719 Protein kinase domain,Interpro:IPR001611 Leucine-rich repeat,Interpro:IPR013210 Leucine-rich repeat-containing N-terminal type 2,Pfam:PF00069 Pkinase,Pfam:PF0056
C31788700_2897	longitude	MAX_AUG																																									C31788700	2897	0.19	PITA_000096289	CDS	PREDICTED: endoglucanase 17,Interpro:IPR001701 Glycoside hydrolase family 9,Pfam:PF00759 Glyco_hydro_9,note:partial
C31882078_744	BIO5	longitude	MAX_AUG	MAX_JUL	PRECIP_MAY																																						C31882078	744	0.06	PITA_000094682	CDS	mta/sah nucleosidase, putative,Interpro:IPR000845 Nucleoside phosphorylase domain,Pfam:PF01048 PNP_UDP_1,note:complete
C31917748_13445	BIO5	longitude	MAX_AUG	MAX_JUL																																							C31917748	13445	0.35	PITA_000093911	CDS	PREDICTED: S-adenosylmethionine decarboxylase proenzyme isoform X2,Interpro:IPR001985 S-adenosylmethionine decarboxylase,Pfam:PF01536 SAM_decarbox,note:complete
C31963830_5234	BIO12	BIO5	BIO9	latitude	longitude	MAX_AUG	MAX_JUL	MAX_SEP	PRECIP_APR	PRECIP_DEC	PRECIP_MAY	PRECIP_NOV																															C31963830	5234	0.22	PITA_000092849	CDS	adenosylhomocysteinase 2,Interpro:IPR000043 Adenosylhomocysteinase,Interpro:IPR015878 S-adenosyl-L-homocysteine hydrolase NAD binding domain,Pfam:PF00670 AdoHcyase_NAD,Pfam:PF05221 AdoHcyase,note:partial
C31966938_11140	BIO10	BIO19	BIO5	BIO9	longitude	MAX_AUG	MAX_JUL	MAX_SEP	PRECIP_APR	PRECIP_DEC	PRECIP_FEB	PRECIP_MAY	PRECIP_NOV																														C31966938	11140	0.2	PITA_000092755	intron	beta-1,3-glucanase precursor, putative,Interpro:IPR000490 Glycoside hydrolase family 17,Pfam:PF00332 Glyco_hydro_17,note:partial
C31971644_3265	longitude	PRECIP_MAY																																									C31971644	3265	0.08	PITA_000092651	CDS	PREDICTED: cysteine-rich receptor-like protein kinase 3-like,Interpro:IPR001245 Serine-threonine/tyrosine-protein kinase catalytic domain,Pfam:PF07714 Pkinase_Tyr,note:partial
C32008672_12541	longitude																																										C32008672	12541	0.35	unknown	NA	*PREDICTED: F-box/kelch-repeat protein At2g44130
C32149882_4849	BIO5	longitude	MAX_AUG																																								C32149882	4849	0.4	unknown	NA	*12-oxophytodienoate reductase 7
C32262250_896	BIO10	BIO5	BIO9	latitude	longitude	MAX_APR	MAX_AUG	MAX_JUL	MAX_JUN	MAX_OCT	MAX_SEP	MIN_APR	PRECIP_MAY																														C32262250	896	0.13	PITA_000082257	3'RS	PREDICTED: LRR receptor-like serine/threonine-protein kinase FLS2-like,Interpro:IPR001611 Leucine-rich repeat,Interpro:IPR013210 Leucine-rich repeat-containing N-terminal type 2,Pfam:PF00560 LRR_1,Pfam:PF08263 LRRNT_2,note:complete
C32302286_13707	MAX_AUG	MAX_JUL																																									C32302286	13707	0.36	PITA_000080185	intron	non-annotated model,no protein domains,note:partial
C32337354_20720	longitude	MAX_AUG																																									C32337354	20720	0.47	PITA_000078573	CDS	tubulin alpha-1 chain,Interpro:IPR003008 Tubulin/FtsZ GTPase domain,Pfam:PF00091 Tubulin,note:complete
C32370550_13170	BIO19	BIO5	BIO9	longitude	MAX_AUG	MAX_JUL	PRECIP_APR	PRECIP_AUG	PRECIP_DEC	PRECIP_FEB	PRECIP_MAY	PRECIP_NOV																															C32370550	13170	0.16	PITA_000076577	CDS	PREDICTED: probable linoleate 9S-lipoxygenase 5-like,Interpro:IPR001024 PLAT/LH2 domain,Interpro:IPR013819 Lipoxygenase C-terminal,Pfam:PF00305 Lipoxygenase,Pfam:PF01477 PLAT,note:partial
C32373164_32718	BIO10	BIO5	BIO9	longitude	MAX_APR	MAX_AUG	MAX_JUL	MAX_JUN	MAX_SEP																																		C32373164	32718	0.42	PITA_000076386	CDS	MATE efflux family protein,Interpro:IPR002528 Multi antimicrobial extrusion protein,Pfam:PF01554 MatE,note:complete
C32429944_2825	longitude	MAX_AUG																																									C32429944	2825	0.32	unknown	NA	*No significant similarity
C32441440_44937	BIO10	BIO19	BIO5	BIO9	longitude	MAX_AUG	MAX_JUL	MAX_JUN	MAX_SEP	PRECIP_APR	PRECIP_DEC	PRECIP_FEB	PRECIP_MAY	PRECIP_NOV																													C32441440	44937	0.19	unknown	NA	*Sn1-specific diacylglycerol lipase alpha
C32480572_14952	BIO19	BIO5	BIO8	BIO9	longitude	MAX_AUG	MAX_JUL	MAX_JUN	MAX_SEP	PRECIP_APR	PRECIP_DEC																																C32480572	14952	0.25	PITA_000065499	CDS	PREDICTED: magnesium transporter MRS2-4 isoform X1,Interpro:IPR002523 Mg2+ transporter protein CorA-like/Zinc transport protein ZntB,Pfam:PF01544 CorA,note:partial
C32480572_25037	BIO19	BIO8	longitude	PRECIP_APR	PRECIP_AUG	PRECIP_DEC	PRECIP_NOV																																				C32480572	25037	0.41	PITA_000065499	CDS	PREDICTED: magnesium transporter MRS2-4 isoform X1,Interpro:IPR002523 Mg2+ transporter protein CorA-like/Zinc transport protein ZntB,Pfam:PF01544 CorA,note:partial
C32485598_19197	longitude																																										C32485598	19197	0.48	PITA_000064697	5'RS	PREDICTED: LOW QUALITY PROTEIN: expansin-A1-like,Interpro:IPR009009 RlpA-like double-psi beta-barrel domain,Pfam:PF03330 DPBB_1,note:complete
C32489810_48540	BIO19	BIO8	longitude	PRECIP_APR	PRECIP_AUG	PRECIP_DEC	PRECIP_FEB	PRECIP_JAN	PRECIP_MAR	PRECIP_MAY	PRECIP_NOV																																C32489810	48540	0.44	PITA_000064023	CDS	putative bHLH transcription factor,Interpro:IPR011598 Myc-type basic helix-loop-helix (bHLH) domain,Pfam:PF00010 HLH,note:complete
C32502704_58644	longitude	PRECIP_MAY																																									C32502704	58644	0.38	PITA_000061632	5'RS	PREDICTED: MADS-box transcription factor 6-like,Interpro:IPR002100 Transcription factor MADS-box,Pfam:PF00319 SRF-TF,note:complete
C32516788_24110	BIO10	longitude	MAX_AUG	MAX_SEP	MIN_APR	MIN_JUN	MIN_MAY																																				C32516788	24110	0.32	PITA_000058546	3'RS	PREDICTED: glucan endo-1,3-beta-glucosidase 3-like,Interpro:IPR000490 Glycoside hydrolase family 17,Pfam:PF00332 Glyco_hydro_17,note:complete
C32530314_71349	longitude																																										C32530314	71349	0.41	PITA_000054669	intron	PREDICTED: mitochondrial-processing peptidase subunit alpha,Interpro:IPR007863 Peptidase M16 C-terminal domain,Interpro:IPR011765 Peptidase M16 N-terminal,Pfam:PF00675 Peptidase_M16,Pfam:PF05193 Peptidase_M16_C,note:partial
C32551668_111344	longitude	MAX_AUG	PRECIP_MAY																																								C32551668	111344	0.08	PITA_000045229	CDS	unknown,Interpro:IPR011598 Myc-type basic helix-loop-helix (bHLH) domain,Pfam:PF00010 HLH,note:complete
C32567426_69415	BIO5	BIO9	longitude	MAX_AUG	MAX_JUL	PRECIP_APR	PRECIP_DEC	PRECIP_MAY	PRECIP_NOV																																		C32567426	69415	0.14	PITA_000029182	CDS	PREDICTED: DNA repair protein XRCC3 homolog,Interpro:IPR013632 DNA recombination and repair protein Rad51 C-terminal,Pfam:PF08423 Rad51,note:partial
C32569954_277515	longitude	MAX_AUG																																									C32569954	277515	0.2	PITA_000023736	CDS	PREDICTED: putative pentatricopeptide repeat-containing protein At3g08820 isoform X1,Interpro:IPR002885 Pentatricopeptide repeat,Pfam:PF01535 PPR,Pfam:PF13041 PPR_2,note:complete
C32572096_187013	MAX_AUG																																										C32572096	187013	0.2	PITA_000016938	intron	PREDICTED: endoglucanase 9-like,Interpro:IPR001701 Glycoside hydrolase family 9,Pfam:PF00759 Glyco_hydro_9,note:complete
C32573742_734754	longitude	MAX_AUG	PRECIP_MAY																																								C32573742	734754	0.05	PITA_000004443	CDS	BiP isoform A family protein,Interpro:IPR013126 Heat shock protein 70 family,Pfam:PF00012 HSP70,note:complete
C32573858_1111258	BIO5	longitude	MAX_AUG	MAX_JUL	PRECIP_MAY	PRECIP_NOV																																					C32573858	1111258	0.15	PITA_000002103	5'UTR	PREDICTED: LOW QUALITY PROTEIN: transcription factor bHLH145-like,no protein domains,note:partial
scaffold102304.1_279257	BIO19	BIO8	BIO9	longitude	MAX_AUG	PRECIP_APR	PRECIP_DEC	PRECIP_FEB	PRECIP_JAN	PRECIP_MAR	PRECIP_MAY	PRECIP_NOV																															scaffold102304.1	279257	0.14	PITA_000021988	CDS	heat shock protein 70B,Interpro:IPR013126 Heat shock protein 70 family,Pfam:PF00012 HSP70,note:partial
scaffold103198.2_34561	BIO19	longitude	PRECIP_APR	PRECIP_DEC																																							scaffold103198.2	34561	0.3	unknown	NA	*No significant similarity
scaffold10517.1_28140	BIO10	BIO12	BIO5	BIO9	latitude	longitude	MAX_AUG	MAX_JUL	MAX_JUN	MAX_OCT	MAX_SEP	MIN_APR	PRECIP_DEC	PRECIP_MAY																													scaffold10517.1	28140	0.24	unknown	NA	*RecName: Full=Monofunctional isopimaradiene synthase, chloroplastic
scaffold10517.2_56785	PRECIP_MAY																																										scaffold10517.2	56785	0.06	PITA_000048497	CDS	PREDICTED: abietadienol/abietadienal oxidase-like,Interpro:IPR001128 Cytochrome P450,Pfam:PF00067 p450,note:complete
scaffold106307.2_53247	BIO19	longitude	MAX_AUG	PRECIP_APR	PRECIP_DEC	PRECIP_NOV																																					scaffold106307.2	53247	0.2	PITA_000046308	intron	PREDICTED: BEL1-like homeodomain protein 4-like,Interpro:IPR006563 POX domain,Interpro:IPR008422 Homeobox KN domain,Pfam:PF05920 Homeobox_KN,Pfam:PF07526 POX,note:partial
scaffold106333.5_18776	BIO5	longitude	MAX_AUG	MAX_JUL	PRECIP_DEC	PRECIP_MAY	PRECIP_NOV																																				scaffold106333.5	18776	0.17	PITA_000061801	intron	PREDICTED: ABC transporter C family member 4,Interpro:IPR002222 Ribosomal protein S19/S15,Pfam:PF00203 Ribosomal_S19,note:complete
scaffold112798.3_138709	BIO10	BIO19	BIO5	longitude	MAX_AUG	MAX_JUL	MAX_SEP	PRECIP_APR	PRECIP_DEC	PRECIP_FEB	PRECIP_MAY	PRECIP_NOV																															scaffold112798.3	138709	0.15	unknown	NA	*hypothetical protein KFL_007680020
scaffold120167.4_26132	BIO5	longitude	MAX_AUG	MAX_JUL	PRECIP_AUG	PRECIP_MAY	PRECIP_NOV																																				scaffold120167.4	26132	0.06	PITA_000070917	CDS	PREDICTED: bidirectional sugar transporter SWEET5-like,Pfam:PF03083 MtN3_slv,note:partial
scaffold123928.1_2944	BIO10	BIO12	BIO5	BIO9	latitude	longitude	MAX_APR	MAX_AUG	MAX_JUL	MAX_JUN	MAX_OCT	MAX_SEP	MIN_APR	MIN_MAY	PRECIP_APR	PRECIP_DEC	PRECIP_MAY	PRECIP_NOV																									scaffold123928.1	2944	0.22	PITA_000064222	CDS	terpene synthase-related protein,Interpro:IPR005630 Terpene synthase metal-binding domain,Pfam:PF03936 Terpene_synth_C,note:complete
scaffold125292.1_35957	BIO5	BIO9	longitude	MAX_AUG	MAX_JUL	PRECIP_APR	PRECIP_AUG	PRECIP_DEC	PRECIP_MAY	PRECIP_NOV																																	scaffold125292.1	35957	0.05	PITA_000074828	intron	KTEL motif-containing protein,Interpro:IPR006598 Lipopolysaccharide-modifying protein,Pfam:PF05686 Glyco_transf_90,note:complete
scaffold127144_29579	longitude	MAX_AUG	PRECIP_MAY																																								scaffold127144	29579	0.05	PITA_000064642	CDS	PREDICTED: universal stress protein A-like protein,Interpro:IPR006016 UspA,Pfam:PF00582 Usp,note:partial
scaffold137251_15707	BIO10	BIO12	BIO5	BIO9	latitude	longitude	MAX_APR	MAX_AUG	MAX_JUL	MAX_JUN	MAX_OCT	MAX_SEP	MIN_APR	MIN_MAY	PRECIP_DEC	PRECIP_MAY																											scaffold137251	15707	0.2	PITA_000050806	intron	steroid 22-alpha-hydroxylase, putative,Interpro:IPR001128 Cytochrome P450,Pfam:PF00067 p450,note:complete
scaffold138795.2_90692	BIO5	longitude	MAX_AUG	MAX_JUL																																							scaffold138795.2	90692	0.31	PITA_000054542	intron	PREDICTED: nitrile-specifier protein 5-like,Pfam:PF13415 Kelch_3,note:partial
scaffold138795.3_724	BIO5	BIO9	longitude	MAX_AUG	MAX_JUL	MAX_JUN	MAX_SEP																																				scaffold138795.3	724	0.31	unknown	NA	*hypothetical protein SELMODRAFT_79877
scaffold145948_53597	longitude																																										scaffold145948	53597	0.39	PITA_000044419	intron	PREDICTED: asparagine synthetase,Interpro:IPR001962 Asparagine synthase,Pfam:PF00733 Asn_synthase,note:partial
scaffold155098_148321	BIO10	BIO12	BIO19	BIO5	BIO9	latitude	longitude	MAX_AUG	MAX_JUL	MAX_JUN	MAX_OCT	MAX_SEP	MIN_APR	MIN_JUN	MIN_MAY	PRECIP_APR	PRECIP_DEC	PRECIP_FEB	PRECIP_MAY	PRECIP_NOV																							scaffold155098	148321	0.17	PITA_000022845	5'RS	limonene cyclase like protein,Interpro:IPR001906 Terpene synthase N-terminal domain,Interpro:IPR005630 Terpene synthase metal-binding domain,Pfam:PF01397 Terpene_synth,Pfam:PF03936 Terpene_synth_C,note:partial
scaffold15592.2_825434	BIO5	longitude	MAX_AUG	MAX_JUL	PRECIP_DEC																																						scaffold15592.2	825434	0.21	PITA_000006033	intron	uninformative,Interpro:IPR007750 Protein of unknown function DUF674,Pfam:PF05056 DUF674,note:complete
scaffold160394_62534	BIO12	longitude																																									scaffold160394	62534	0.33	PITA_000036193	CDS	PREDICTED: F-box/kelch-repeat protein At2g44130-like,no protein domains,note:complete
scaffold162559_35944	longitude																																										scaffold162559	35944	0.3	PITA_000055543	CDS	PREDICTED: glutathione S-transferase DHAR3, chloroplastic-like isoform 1,Interpro:IPR004045 Glutathione S-transferase N-terminal,Pfam:PF13417 GST_N_3,note:partial
scaffold162691.1_21490	longitude	MAX_AUG	PRECIP_MAY																																								scaffold162691.1	21490	0.05	PITA_000082564	CDS	uninformative,Interpro:IPR002523 Mg2+ transporter protein CorA-like/Zinc transport protein ZntB,Pfam:PF01544 CorA,note:partial
scaffold166672_23261	longitude																																										scaffold166672	23261	0.3	PITA_000065045	intron	non-annotated model,no protein domains,note:complete
scaffold16824.1_39866	BIO5	MAX_AUG	MAX_JUL	MAX_JUN																																							scaffold16824.1	39866	0.45	PITA_000058080	CDS	PREDICTED: ABC transporter B family member 15-like,Interpro:IPR001140 ABC transporter transmembrane domain,Interpro:IPR003439 ABC transporter-like,Pfam:PF00005 ABC_tran,Pfam:PF00664 ABC_membrane,note:partial
scaffold171871_34622	longitude																																										scaffold171871	34622	0.06	PITA_000054539	CDS	non-annotated model,Pfam:PF14543 TAXi_N,note:complete
scaffold177625_139625	BIO5	longitude	MAX_AUG	MAX_JUL	PRECIP_MAY																																						scaffold177625	139625	0.07	PITA_000035481	CDS	SAP domain-containing protein,Interpro:IPR003034 SAP domain,Pfam:PF02037 SAP,note:partial
scaffold203089_9944	BIO9																																										scaffold203089	9944	0.31	PITA_000053766	intron	Auxin-responsive protein IAA20,Interpro:IPR006813 Glycosyl transferase family 17,Pfam:PF04724 Glyco_transf_17,note:partial
scaffold213056.2_92693	BIO10	BIO19	BIO5	BIO9	longitude	MAX_AUG	MAX_JUL	MAX_JUN	MAX_SEP	MIN_APR	PRECIP_APR	PRECIP_DEC	PRECIP_FEB																														scaffold213056.2	92693	0.29	PITA_000051878	CDS	V-type proton ATPase catalytic subunit A,Interpro:IPR000194 ATPase F1/V1/A1 complex alpha/beta subunit nucleotide-binding domain,Interpro:IPR000793 ATPase F1/V1/A1 complex alpha/beta subunit C-terminal,Pfam:PF00006 ATP-synt_ab,Pfam:PF00306 ATP-synt_ab
scaffold214250_38162	PRECIP_MAY																																										scaffold214250	38162	0.37	PITA_000063994	CDS	PREDICTED: E3 ubiquitin-protein ligase UPL7 isoform X1,Interpro:IPR000569 HECT,Pfam:PF00632 HECT,note:complete
scaffold228543_24300	longitude	PRECIP_MAY																																									scaffold228543	24300	0.05	PITA_000079772	CDS	kinase, putative,Interpro:IPR000719 Protein kinase domain,Interpro:IPR001220 Legume lectin domain,Pfam:PF00069 Pkinase,Pfam:PF00139 Lectin_legB,note:complete
scaffold229267_5689	BIO10	BIO12	BIO5	BIO9	latitude	longitude	MAX_APR	MAX_AUG	MAX_JUL	MAX_JUN	MAX_OCT	MAX_SEP	MIN_APR	PRECIP_DEC	PRECIP_MAY																												scaffold229267	5689	0.23	unknown	NA	*RecName: Full=Monofunctional isopimaradiene synthase, chloroplastic
scaffold26161_10428	PRECIP_APR	PRECIP_DEC	PRECIP_NOV																																								scaffold26161	10428	0.47	PITA_000080791	CDS	PREDICTED: salicylic acid-binding protein 2-like,Pfam:PF12697 Abhydrolase_6,note:partial
scaffold268551_12862	BIO5	BIO9	longitude	MAX_AUG	MAX_JUL	PRECIP_AUG	PRECIP_DEC	PRECIP_MAY	PRECIP_NOV																																		scaffold268551	12862	0.06	PITA_000077616	intron	non-annotated model,no protein domains,note:partial
scaffold286228_14640	BIO10	BIO5	BIO9	longitude	MAX_AUG	MAX_JUL	MAX_JUN	MAX_SEP																																			scaffold286228	14640	0.37	PITA_000073356	intron	uninformative,Pfam:PF03083 MtN3_slv,note:partial
scaffold286403.2_79066	BIO5	longitude	MAX_AUG																																								scaffold286403.2	79066	0.44	PITA_000048108	CDS	Phospholipase D alpha,Interpro:IPR001736 Phospholipase D/Transphosphatidylase,Interpro:IPR024632 Phospholipase D C-terminal,Pfam:PF00614 PLDc,Pfam:PF12357 PLD_C,note:complete
scaffold291246_206269	longitude	PRECIP_MAY																																									scaffold291246	206269	0.05	PITA_000011136	intron	PREDICTED: endoglucanase 17-like,Interpro:IPR001701 Glycoside hydrolase family 9,Pfam:PF00759 Glyco_hydro_9,note:partial
scaffold297296_38952	BIO5	longitude	MAX_AUG	MAX_JUL																																							scaffold297296	38952	0.36	PITA_000076724	CDS	nucleolar protein NOP56-like protein,Interpro:IPR012974 NOP5 N-terminal,Pfam:PF08156 NOP5NT,note:partial
scaffold304085.2_40486	longitude	PRECIP_MAY																																									scaffold304085.2	40486	0.06	unknown	NA	*putative cytochrome P450
scaffold304289_144473	BIO5	longitude	MAX_AUG	MAX_JUL	MAX_JUN	MAX_SEP																																					scaffold304289	144473	0.18	PITA_000022049	CDS	uninformative,Interpro:IPR001509 NAD-dependent epimerase/dehydratase N-terminal domain,Pfam:PF01370 Epimerase,note:partial
scaffold30576_16015	longitude	PRECIP_MAY																																									scaffold30576	16015	0.07	PITA_000057477	CDS	uninformative,Interpro:IPR007652 Alpha 14-glycosyltransferase domain,Pfam:PF04572 Gb3_synth,note:complete
scaffold316291_128611	longitude	PRECIP_MAY	PRECIP_NOV																																								scaffold316291	128611	0.18	unknown	NA	*PREDICTED: ATPase 9, plasma membrane-type
scaffold318471.1_98043	BIO10	BIO12	BIO5	BIO9	latitude	longitude	MAX_AUG	MAX_JUL	MAX_JUN	MAX_OCT	MAX_SEP	MIN_APR	PRECIP_DEC	PRECIP_MAY	PRECIP_NOV																												scaffold318471.1	98043	0.22	unknown	NA	*terpene synthase, partial
scaffold321295.2_205060	longitude	PRECIP_MAY																																									scaffold321295.2	205060	0.22	PITA_000030136	CDS	PREDICTED: probable beta-D-xylosidase 7-like,Interpro:IPR001764 Glycoside hydrolase family 3 N-terminal,Pfam:PF00933 Glyco_hydro_3,note:complete
scaffold327563.3_116493	longitude	MAX_AUG	PRECIP_MAY																																								scaffold327563.3	116493	0.07	unknown	NA	*AP2/ERF and B3 domain-containing protein Os05g0549800-like
scaffold328191_43546	longitude																																										scaffold328191	43546	0.29	PITA_000063320	5'RS	cytochrome P450, family 708, subfamily A, polypeptide 3,Interpro:IPR001128 Cytochrome P450,Pfam:PF00067 p450,note:partial
scaffold330273_13293	BIO9	longitude	PRECIP_MAY																																								scaffold330273	13293	0.45	PITA_000084427	intron	non-annotated model,Interpro:IPR001245 Serine-threonine/tyrosine-protein kinase catalytic domain,Pfam:PF07714 Pkinase_Tyr,note:complete
scaffold330574_7333	BIO5	longitude	MAX_AUG	PRECIP_MAY																																							scaffold330574	7333	0.06	PITA_000038790	CDS	PREDICTED: putative pectinesterase 11-like,Interpro:IPR000070 Pectinesterase catalytic,Pfam:PF01095 Pectinesterase,note:partial
scaffold331083_131729	longitude																																										scaffold331083	131729	0.46	PITA_000038435	intron	extra-large GTP-binding protein 3,Interpro:IPR001019 Guanine nucleotide binding protein (G-protein) alpha subunit,Pfam:PF00503 G-alpha,note:complete
scaffold334469_12795	longitude																																										scaffold334469	12795	0.3	PITA_000075274	intron	putative peptide transporter,Interpro:IPR000109 Proton-dependent oligopeptide transporter family,Pfam:PF00854 PTR2,note:complete
scaffold348011_147281	longitude																																										scaffold348011	147281	0.37	PITA_000037977	3'RS	uninformative,Interpro:IPR000719 Protein kinase domain,Pfam:PF00069 Pkinase,note:complete
scaffold360152_89133	longitude	MAX_AUG																																									scaffold360152	89133	0.16	PITA_000041599	intron	serine carboxypeptidase S10 family protein,Interpro:IPR001563 Peptidase S10 serine carboxypeptidase,Pfam:PF00450 Peptidase_S10,note:partial
scaffold36190_47880	longitude																																										scaffold36190	47880	0.08	PITA_000033509	CDS	DNA excision repair cross-complementing protein,Interpro:IPR006935 Helicase/UvrB domain,Pfam:PF04851 ResIII,note:complete
scaffold37087_186030	BIO10	BIO12	BIO5	BIO9	latitude	longitude	MAX_APR	MAX_AUG	MAX_JUL	MAX_JUN	MAX_OCT	MAX_SEP	MIN_APR	MIN_MAY	PRECIP_APR	PRECIP_DEC	PRECIP_MAY	PRECIP_NOV																									scaffold37087	186030	0.18	PITA_000026250	CDS	non-annotated model,no protein domains,note:complete
scaffold374865.2_39388	BIO5	longitude	MAX_AUG	MAX_JUL																																							scaffold374865.2	39388	0.45	PITA_000055657	CDS	PREDICTED: arginine/serine-rich protein 45-like,Interpro:IPR000504 RNA recognition motif domain,Pfam:PF00076 RRM_1,note:partial
scaffold377211_142882	longitude	PRECIP_MAY																																									scaffold377211	142882	0.09	PITA_000013470	intron	uninformative,Interpro:IPR001296 Glycosyl transferase family 1,Pfam:PF00534 Glycos_transf_1,note:partial
scaffold381147.2_133646	longitude																																										scaffold381147.2	133646	0.18	PITA_000035029	intron	PREDICTED: shikimate O-hydroxycinnamoyltransferase-like isoform 1,Interpro:IPR003480 Transferase,Pfam:PF02458 Transferase,note:partial
scaffold382298_41616	BIO5	longitude	MAX_AUG	MAX_JUL	PRECIP_MAY	PRECIP_NOV																																					scaffold382298	41616	0.12	PITA_000031806	CDS	uninformative,Interpro:IPR019380 Casein kinase substrate phosphoprotein PP28,Pfam:PF10252 PP28,note:partial
scaffold399375_104819	BIO5	longitude	MAX_AUG	MAX_JUL	PRECIP_MAY																																						scaffold399375	104819	0.06	unknown	NA	*putative LOV domain-containing protein
scaffold410624_137441	BIO10	BIO5	longitude	MAX_AUG	MAX_JUL	PRECIP_MAY																																					scaffold410624	137441	0.46	PITA_000031391	CDS	uninformative,Interpro:IPR007656 Zein-binding domain,Pfam:PF04576 Zein-binding,note:partial
scaffold42051_25200	BIO10	BIO12	BIO5	BIO9	latitude	longitude	MAX_AUG	MAX_OCT	MAX_SEP	MIN_APR	MIN_MAY	PRECIP_MAY																															scaffold42051	25200	0.21	PITA_000083157	CDS	cytochrome P450,no protein domains,note:partial
scaffold425699_120837	BIO5	longitude	MAX_AUG	MAX_JUL	PRECIP_MAY																																						scaffold425699	120837	0.47	PITA_000038571	3'RS	Os03g0165400,Interpro:IPR001944 Glycoside hydrolase family 35,Pfam:PF01301 Glyco_hydro_35,note:partial
scaffold432971_34478	BIO1	BIO10	BIO5	BIO9	latitude	longitude	MAX_APR	MAX_AUG	MAX_FEB	MAX_JUL	MAX_JUN	MAX_MAR	MAX_MAY	MAX_OCT	MAX_SEP	MIN_APR	MIN_FEB	MIN_JUN	MIN_MAR	MIN_MAY																							scaffold432971	34478	0.31	unknown	NA	*No significant similarity
scaffold433793.2_153006	BIO5	longitude	MAX_AUG	MAX_JUL																																							scaffold433793.2	153006	0.21	PITA_000035688	CDS	uninformative,no protein domains,note:complete
scaffold439972_52591	longitude																																										scaffold439972	52591	0.39	PITA_000034824	intron	uninformative,Interpro:IPR001876 Zinc finger RanBP2-type,Pfam:PF00641 zf-RanBP,note:partial
scaffold44478.1_61476	longitude																																										scaffold44478.1	61476	0.38	PITA_000050864	CDS	uninformative,Interpro:IPR006683 Thioesterase superfamily,Pfam:PF03061 4HBT,note:complete
scaffold449901.2_10513	longitude	MAX_AUG																																									scaffold449901.2	10513	0.1	PITA_000062961	CDS	Peroxidase 27 precursor, putative,Interpro:IPR002016 Haem peroxidase plant/fungal/bacterial,Pfam:PF00141 peroxidase,note:partial
[truncated: 222 more rows]

[truncated: 4 more sheets: Table S9, Table S10, Table S11, Table S12]
